# Supplementary material for: A Transcriptomic Analysis of Echinococcus granulosus Larval Stages: Implications for Parasite Biology and Host Adaptation
Source: PLoS Negl Trop Dis. 2012 Nov 29;6(11):e1897. doi: 10.1371/journal.pntd.0001897 (PMC3510090; doi:10.1371/journal.pntd.0001897)
Supplement: Table S1 — Summary of E. granulosus EST clusters. (XLS) [file pntd.0001897.s003.xls]

## Sheet: Sheet1
Table S1 - Summary of E. granulosus EST Clusters
Each EGC cluster may appear more than once if it appears in multiple Gene Ontology (GO) categories - (C) = Cellular compartment; (F) = Biological Function; (P) = Biological Process. For Pfam domain annotations, numbers in square brackets indicate the number of instances of that domain. Splice Leader indicates the presence of a spliced leader sequence (True/False). Full Length indicates the presen…
									Library Breakdown
Gene Ontology Information	EGC cluster	Libraries	No. ESTs	Splice Leader	Full Length	Signal Sequence	Pfam Domain Annotation	Gene Ontology Cross Reference	cwgr	cwsl	psgr	pssl	pspgr	pspsl
GO:0017136 NAD-dependent histone deacetylase activity (F)
	EGC02358	PSPSL	1	F	F	-	SIR2 (PF02146)[2]	0003677; 0005677; 0006342; 0006355; 0006476; 0008270; 0051287	0	0	0	0	0	1
GO:0051287 NAD binding (F)
	EGC00305	allGR	8	F	F	-	Gp_dh_C (PF02800)[1]; Gp_dh_N (PF00044)[1]	0004365; 0006006	4	0	2	0	2	0
	EGC02358	PSPSL	1	F	F	-	SIR2 (PF02146)[2]	0003677; 0005677; 0006342; 0006355; 0006476; 0008270; 0017136	0	0	0	0	0	1
	EGC04934	CWGR	1	F	F	-	NAD_Gly3P_dh_N (PF01210)[1]	0005737; 0016616; 0046168	1	0	0	0	0	0
	EGC02435	PSPSL	1	F	F	-	UDPG_MGDP_dh_N (PF03721)[1]; UDPG_MGDP_dh (PF00984)[1]	0016616	0	0	0	0	0	1
GO:0016831 carboxy-lyase activity (F)
	EGC01956	PSPSL	1	T	T	A	Pyridoxal_deC (PF00282)[1]	0019752; 0030170	0	0	0	0	0	1
GO:0008270 zinc ion binding (F)
	EGC00395	CWSL/PSPSL	7	F	F	-	zf-U1 (PF06220)[1]	no additional GO	0	5	0	0	0	2
	EGC01599	CWSL	1	F	F	-	zf-U1 (PF06220)[1]	no additional GO	0	1	0	0	0	0
	EGC01766	PSGR/CWSL	3	F	F	-	LIM (PF00412)[1]	no additional GO	0	1	2	0	0	0
	EGC01983	PSPSL	3	F	F	-	dCMP_cyt_deam_1 (PF00383)[1]	0016787	0	0	0	0	0	3
	EGC02084	PSPSL	1	F	F	-	zf-C2H2 (PF00096)[2]	0005622	0	0	0	0	0	1
	EGC02358	PSPSL	1	F	F	-	SIR2 (PF02146)[2]	0003677; 0005677; 0006342; 0006355; 0006476; 0017136; 0051287	0	0	0	0	0	1
	EGC02454	PSPGR/PSPSL	2	F	F	-	LIM (PF00412)[2]	no additional GO	0	0	0	0	1	1
	EGC02763	PSPGR	1	F	F	-	LIM (PF00412)[1]	no additional GO	0	0	0	0	1	0
	EGC03409	PSPGR	2	F	F	-	LIM (PF00412)[2]	no additional GO	0	0	0	0	2	0
	EGC03520	PSGR/PSPGR	2	F	F	-	zf-AN1 (PF01428)[1]	no additional GO	0	0	1	0	1	0
	EGC03525	PSPGR	1	F	F	-	zf-C2H2 (PF00096)[4]	0005622	0	0	0	0	1	0
	EGC00517	PSGR	1	F	F	-	zf-CCCH (PF00642)[2]; RRM_1 (PF00076)[1]	0003676	0	0	1	0	0	0
	EGC00966	PSGR/PSPGR	2	F	F	-	LIM (PF00412)[1]	no additional GO	0	0	1	0	1	0
	EGC01267	CWSL/PSPSL	5	T	T	-	zf-CCCH (PF00642)[1]; zf-U1 (PF06220)[1]	0003676	0	4	0	0	0	1
	EGC01846	PSPSL	1	F	F	-	Peptidase_M14 (PF00246)[1]	0004181; 0006508	0	0	0	0	0	1
	EGC01904	PSPSL	1	T	F	-	zf-C2H2 (PF00096)[1]	0005622	0	0	0	0	0	1
	EGC02247	PSPSL	4	F	F	-	Pre-SET (PF05033)[1]	0005634; 0016568; 0018024	0	0	0	0	0	4
	EGC02954	PSGR	2	F	F	-	zf-CCHC (PF00098)[4]	0003676	0	0	2	0	0	0
	EGC03378	PSPGR	2	F	F	-	TFIIS_C (PF01096)[1]; RNA_POL_M_15KD (PF02150)[1]	0003676; 0003677; 0003899; 0006350; 0030528; 0045449	0	0	0	0	2	0
	EGC03381	PSPGR	1	F	F	-	zf-A20 (PF01754)[1]	0003677	0	0	0	0	1	0
	EGC03435	allGR	9	F	F	-	zf-CCHC (PF00098)[2]	0003676	3	0	1	0	5	0
	EGC04182	CWGR	1	F	F	-	Peptidase_M16_C (PF05193)[1]	0004222; 0006508	1	0	0	0	0	0
	EGC00725	allGR/PSPSL	8	F	F	-	zf-AN1 (PF01428)[1]; zf-A20 (PF01754)[1]	0003677	3	0	2	0	1	2
	EGC01601	CWSL	1	F	F	-	zf-C2H2 (PF00096)[3]	0005622	0	1	0	0	0	0
	EGC02654	PSPGR	2	F	F	-	LIM (PF00412)[1]	no additional GO	0	0	0	0	2	0
	EGC02968	CWGR/PSGR	2	F	F	-	Carb_anhydrase (PF00194)[2]	0004089; 0006730	1	0	1	0	0	0
	EGC03237	PSGR	2	F	F	-	zf-RanBP (PF00641)[1]	0005622	0	0	2	0	0	0
GO:0008092 cytoskeletal protein binding (F)
	EGC00001	PSPSL	1	F	F	-	FERM_M (PF00373)[1]; FERM_N (PF09379)[1]; ERM (PF00769)[1]; FERM_C (PF09380)[1]	0005737; 0005856; 0019898	0	0	0	0	0	1
GO:0004427 inorganic diphosphatase activity (F)
	EGC00895	CWGR	1	F	F	-	Pyrophosphatase (PF00719)[1]	0000287; 0005737; 0006796	1	0	0	0	0	0
GO:0020037 heme binding (F)
	EGC00088	CWGR/PSPGR/PSPSL	3	F	F	S	COX1 (PF00115)[1]	0005506; 0009055; 0009060; 0016021	1	0	0	0	1	1
	EGC00253	PSPGR	2	F	F	-	Cytochrom_C (PF00034)[1]	0005506; 0009055	0	0	0	0	2	0
	EGC03652	PSPGR	1	F	F	A	COX1 (PF00115)[1]	0005506; 0009055; 0009060; 0016021	0	0	0	0	1	0
	EGC05060	CWGR	1	F	F	-	CybS (PF05328)[1]	0005506; 0005740; 0006099; 0016021	1	0	0	0	0	0
GO:0016614 oxidoreductase activity, acting on CH-OH group of donors (F)
	EGC04113	CWGR	1	F	F	-	NAD_Gly3P_dh_C (PF07479)[1]	0005975	1	0	0	0	0	0
GO:0008605 protein kinase CK2 regulator activity (F)
	EGC01545	CWSL/PSPSL	3	F	F	-	CK_II_beta (PF01214)[1]	0005956	0	1	0	0	0	2
GO:0008113 peptide-methionine-(S)-S-oxide reductase activity (F)
	EGC03998	PSSL	2	T	T	S	SelR (PF01641)[1]	no additional GO	0	0	0	2	0	0
	EGC00562	allSL	15	F	F	-	SelR (PF01641)[1]	no additional GO	0	1	0	4	0	10
GO:0016531 copper chaperone activity (F)
	EGC00647	allSL/PSGR	41	F	F	-	COX17 (PF05051)[1]	0005507; 0005758; 0006825	0	10	1	22	0	8
	EGC01080	allSL	5	F	F	-	COX17 (PF05051)[1]	0005507; 0005758; 0006825	0	3	0	1	0	1
	EGC02061	PSPSL	1	F	F	S	COX17 (PF05051)[1]	0005507; 0005758; 0006825	0	0	0	0	0	1
	EGC01834	PSSL/PSPSL	4	F	F	-	COX17 (PF05051)[1]	0005507; 0005758; 0006825	0	0	0	2	0	2
GO:0003702 RNA polymerase II transcription factor activity (F)
	EGC00696	PSSL/PSPSL	4	F	F	S	TFIID-18kDa (PF02269)[1]	0005667; 0006366	0	0	0	1	0	3
	EGC03969	PSSL	1	F	F	-	TFIID-18kDa (PF02269)[1]	0005667; 0006366	0	0	0	1	0	0
	EGC04128	CWGR	2	F	F	-	TFIIA_gamma_C (PF02751)[1]; TFIIA_gamma_N (PF02268)[1]	0005672; 0006367	2	0	0	0	0	0
	EGC00926	allSL	15	F	F	-	TFIID_30kDa (PF03540)[1]	0005634; 0006352	0	5	0	4	0	6
	EGC01024	allSL	24	F	F	-	TFIID-18kDa (PF02269)[1]	0005667; 0006366	0	3	0	13	0	8
	EGC02238	PSPSL	1	F	F	-	TFIID_30kDa (PF03540)[1]	0005634; 0006352	0	0	0	0	0	1
	EGC00362	CWSL	1	F	F	-	TFIID_30kDa (PF03540)[1]	0005634; 0006352	0	1	0	0	0	0
	EGC01222	PSSL/PSPSL	3	F	F	S	TFIID-18kDa (PF02269)[1]	0005667; 0006366	0	0	0	2	0	1
	EGC03806	PSSL	1	F	F	-	TFIID-18kDa (PF02269)[1]	0005667; 0006366	0	0	0	1	0	0
	EGC03868	PSSL	1	F	F	-	TFIID-18kDa (PF02269)[1]	0005667; 0006366	0	0	0	1	0	0
GO:0051536 iron-sulfur cluster binding (F)
	EGC01768	CWSL	1	F	F	-	Radical_SAM (PF04055)[1]	0003824	0	1	0	0	0	0
	EGC04834	PSGR	1	F	F	-	Fer4 (PF00037)[2]	0009055	0	0	1	0	0	0
	EGC00994	PSGR	1	F	F	-	Fer2 (PF00111)[1]	0009055	0	0	1	0	0	0
	EGC01070	CWGR/CWSL/PSSL	6	F	F	-	Radical_SAM (PF04055)[2]	0003824	2	3	0	1	0	0
GO:0001671 ATPase activator activity (F)
	EGC00989	PSGR	5	F	F	-	AHSA1 (PF08327)[1]; Aha1_N (PF09229)[1]	0005737; 0006950; 0030189; 0051087	0	0	5	0	0	0
GO:0004540 ribonuclease activity (F)
	EGC00549	allSL	7	F	F	S	RNase_P_Rpp14 (PF01900)[1]	0008033	0	4	0	1	0	2
	EGC00408	allSL	13	F	F	-	UPF0086 (PF01868)[1]	0000172; 0003723; 0006364; 0006379; 0008033; 0030677	0	2	0	7	0	4
GO:0004571 mannosyl-oligosaccharide 1,2-alpha-mannosidase activity (F)
	EGC00993	PSGR	1	F	F	A	Glyco_hydro_47 (PF01532)[1]	0005509; 0016020	0	0	1	0	0	0
GO:0004478 methionine adenosyltransferase activity (F)
	EGC02916	PSGR	1	F	F	-	S-AdoMet_synt_C (PF02773)[1]; S-AdoMet_synt_M (PF02772)[1]	0005524; 0006730	0	0	1	0	0	0
GO:0018024 histone-lysine N-methyltransferase activity (F)
	EGC02247	PSPSL	4	F	F	-	Pre-SET (PF05033)[1]	0005634; 0008270; 0016568	0	0	0	0	0	4
GO:0003743 translation initiation factor activity (F)
	EGC00142	PSGR/PSPGR	18	F	F	-	SUI1 (PF01253)[1]	0006413	0	0	5	0	13	0
	EGC00314	allGR	5	F	F	-	eIF-5a (PF01287)[1]	0006413	1	0	1	0	3	0
	EGC00906	CWGR	1	F	F	-	eIF-5_eIF-2B (PF01873)[1]	0006413	1	0	0	0	0	0
	EGC01133	PSGR/PSPGR	4	F	F	-	IF4E (PF01652)[1]	0003723; 0005737; 0006413	0	0	2	0	2	0
	EGC01738	CWSL	1	F	F	-	eIF-3c_N (PF05470)[1]	0005852; 0006413	0	1	0	0	0	0
	EGC02145	PSPSL	1	F	F	-	SUI1 (PF01253)[1]	0006413	0	0	0	0	0	1
GO:0030942 endoplasmic reticulum signal peptide binding (F)
	EGC03412	PSPGR	1	F	F	-	SRP14 (PF02290)[1]	0005786; 0006614; 0008312	0	0	0	0	1	0
GO:0016787 hydrolase activity (F)
	EGC00377	CWSL/PSSL	3	F	F	-	Lactamase_B (PF00753)[1]	no additional GO	0	2	0	1	0	0
	EGC00407	allSL	11	F	F	-	Metallophos (PF00149)[1]	no additional GO	0	2	0	5	0	4
	EGC01372	CWSL	1	F	F	-	Ham1p_like (PF01725)[1]	no additional GO	0	1	0	0	0	0
	EGC01421	CWSL	1	F	F	-	GDA1_CD39 (PF01150)[1]	no additional GO	0	1	0	0	0	0
	EGC01801	CWSL	1	F	F	-	DcpS (PF05652)[1]	0000290; 0005515	0	1	0	0	0	0
	EGC01983	PSPSL	3	F	F	-	dCMP_cyt_deam_1 (PF00383)[1]	0008270	0	0	0	0	0	3
	EGC02419	PSPSL	1	F	F	-	Metallophos (PF00149)[1]	no additional GO	0	0	0	0	0	1
	EGC04785	PSGR	1	F	F	-	M20_dimer (PF07687)[1]; Peptidase_M20 (PF01546)[1]	0006508; 0008237; 0046983	0	0	1	0	0	0
	EGC00493	PSGR	1	F	F	-	Metallophos (PF00149)[1]	no additional GO	0	0	1	0	0	0
	EGC01025	allSL	9	F	F	S	NUDIX (PF00293)[1]	no additional GO	0	3	0	3	0	3
	EGC02216	PSPSL	1	F	F	S	Asparaginase_2 (PF01112)[1]	no additional GO	0	0	0	0	0	1
	EGC02498	PSPSL	1	F	F	-	Metallophos (PF00149)[1]	no additional GO	0	0	0	0	0	1
	EGC01527	CWSL/PSPSL	4	F	F	-	Ham1p_like (PF01725)[1]	no additional GO	0	3	0	0	0	1
GO:0003779 actin binding (F)
	EGC00620	PSPGR	2	F	F	-	Cofilin_ADF (PF00241)[1]	0005622	0	0	0	0	2	0
	EGC03497	PSPGR	2	F	F	-	Thymosin (PF01290)[1]	0005737; 0007010	0	0	0	0	2	0
	EGC01265	allSL	22	F	F	-	Profilin (PF00235)[1]	0007010; 0015629	0	14	0	5	0	3
	EGC01492	CWSL	2	F	F	-	Profilin (PF00235)[1]	0007010; 0015629	0	2	0	0	0	0
	EGC04185	CWGR	1	F	F	-	F-actin_cap_A (PF01267)[1]	0008290; 0030036	1	0	0	0	0	0
	EGC00346	allGR/CWSL/PSPSL	24	F	F	-	Profilin (PF00235)[1]	0007010; 0015629	9	2	3	0	9	1
GO:0004713 protein tyrosine kinase activity (F)
	EGC04245	CWGR	1	F	F	-	Pkinase_Tyr (PF07714)[1]	0005524; 0006468	1	0	0	0	0	0
	EGC04162	CWGR	1	F	F	-	Pkinase_Tyr (PF07714)[1]	0005524; 0006468	1	0	0	0	0	0
GO:0016455 RNA polymerase II transcription mediator activity (F)
	EGC02240	PSPSL	2	F	F	-	SOH1 (PF05669)[1]	0000119; 0045449	0	0	0	0	0	2
GO:0035091 phosphoinositide binding (F)
	EGC01020	PSGR/PSPGR	6	F	F	-	PX (PF00787)[1]	0005515; 0007154	0	0	3	0	3	0
	EGC02473	PSPSL	1	F	F	-	PX (PF00787)[1]	0005515; 0007154	0	0	0	0	0	1
GO:0046983 protein dimerization activity (F)
	EGC02714	PSPGR	1	F	F	-	RNA_pol_L (PF01193)[1]	0003899; 0006350	0	0	0	0	1	0
	EGC04785	PSGR	1	F	F	-	M20_dimer (PF07687)[1]; Peptidase_M20 (PF01546)[1]	0006508; 0008237; 0016787	0	0	1	0	0	0
	EGC04969	CWGR	1	F	F	-	RNA_pol_A_bac (PF01000)[1]; RNA_pol_L (PF01193)[1]	0003899; 0006350	1	0	0	0	0	0
	EGC04309	PSPGR	1	F	F	-	bZIP_2 (PF07716)[1]	0003700; 0005634; 0006355; 0043565	0	0	0	0	1	0
GO:0004372 glycine hydroxymethyltransferase activity (F)
	EGC04982	CWGR	1	F	F	-	SHMT (PF00464)[1]	0006544; 0006563	1	0	0	0	0	0
	EGC04163	CWGR	1	F	F	-	SHMT (PF00464)[1]	0006544; 0006563	1	0	0	0	0	0
GO:0003682 chromatin binding (F)
	EGC02093	PSPSL	1	F	F	-	Chromo_shadow (PF01393)[1]; Chromo (PF00385)[1]	0000785; 0005634; 0006333	0	0	0	0	0	1
	EGC03736	PSSL	1	T	T	-	Chromo (PF00385)[1]	0000785; 0005634; 0006333	0	0	0	1	0	0
	EGC02164	PSSL/PSPSL	3	T	T	-	Chromo (PF00385)[1]	0000785; 0005634; 0006333	0	0	0	2	0	1
GO:0004129 cytochrome-c oxidase activity (F)
	EGC00897	CWGR/PSPSL	2	F	F	-	COX4 (PF02936)[1]	no additional GO	1	0	0	0	0	1
	EGC03099	PSGR	1	F	F	-	COX7C (PF02935)[1]	no additional GO	0	0	1	0	0	0
	EGC03414	PSPGR	2	F	F	A	COX3 (PF00510)[1]	0006123; 0016020	0	0	0	0	2	0
	EGC00086	PSPGR	2	F	F	A	COX2 (PF00116)[1]; COX2_TM (PF02790)[1]	0005507; 0009055; 0016020; 0016021; 0022900	0	0	0	0	2	0
GO:0004143 diacylglycerol kinase activity (F)
	EGC01718	CWSL	1	F	F	-	DAGK_cat (PF00781)[1]	0007205	0	1	0	0	0	0
GO:0008234 cysteine-type peptidase activity (F)
	EGC01941	PSPSL	1	F	F	S	Peptidase_C1 (PF00112)[1]	0006508	0	0	0	0	0	1
	EGC02142	PSPSL	1	F	F	-	Peptidase_C1 (PF00112)[1]	0006508	0	0	0	0	0	1
GO:0004017 adenylate kinase activity (F)
	EGC00454	PSGR	1	F	F	-	ADK (PF00406)[1]; ADK_lid (PF05191)[1]	0005524; 0006139; 0019205	0	0	1	0	0	0
GO:0051082 unfolded protein binding (F)
	EGC00627	allGR/PSPSL	15	F	F	-	HSP90 (PF00183)[1]; HATPase_c (PF02518)[1]	0005524; 0006457	6	0	5	0	1	3
	EGC01147	allGR	7	F	F	-	HSP90 (PF00183)[1]	0006457	4	0	2	0	1	0
	EGC02701	PSPGR	1	F	F	-	Prefoldin_2 (PF01920)[1]	0006457; 0016272	0	0	0	0	1	0
	EGC03064	allGR	5	F	F	-	DnaJ (PF00226)[1]; DnaJ_CXXCXGXG (PF00684)[1]	0006457; 0031072	2	0	2	0	1	0
	EGC04149	allGR	3	F	F	S	DnaJ_C (PF01556)[1]	0006457	1	0	1	0	1	0
	EGC03053	PSGR	1	F	F	-	Prefoldin (PF02996)[1]	0006457; 0016272	0	0	1	0	0	0
	EGC03375	PSPGR/PSSL	4	F	F	-	Prefoldin_2 (PF01920)[1]	0006457; 0016272	0	0	0	2	2	0
	EGC04315	CWGR/PSPGR	2	F	F	-	Prefoldin_2 (PF01920)[1]	0006457; 0016272	1	0	0	0	1	0
	EGC04112	CWGR	1	F	F	-	DnaJ_C (PF01556)[1]	0006457	1	0	0	0	0	0
GO:0004602 glutathione peroxidase activity (F)
	EGC00127	allGR/PSSL	9	F	F	-	GSHPx (PF00255)[1]	0006979	1	0	1	1	6	0
GO:0003723 RNA binding (F)
	EGC00289	CWGR/PSGR	5	F	F	-	Ribosomal_S3_C (PF00189)[1]; KH_2 (PF07650)[1]	0003735; 0005622; 0005840; 0006412	2	0	3	0	0	0
	EGC00308	allGR	8	F	F	-	Ribosomal_S13 (PF00416)[1]	0003735; 0005622; 0005840; 0006412	1	0	3	0	4	0
	EGC00611	allGR	21	F	F	-	S4 (PF01479)[1]; Ribosomal_S4 (PF00163)[1]	0005622; 0019843	2	0	11	0	8	0
	EGC00642	PSPGR	1	F	F	-	PUA (PF01472)[1]	no additional GO	0	0	0	0	1	0
	EGC00697	allSL	5	F	F	-	S1 (PF00575)[1]	no additional GO	0	1	0	1	0	3
	EGC00951	PSGR/PSPGR	7	F	F	-	Ribosomal_S5 (PF00333)[1]; Ribosomal_S5_C (PF03719)[1]	0003735; 0005622; 0005840; 0006412	0	0	3	0	4	0
	EGC01133	PSGR/PSPGR	4	F	F	-	IF4E (PF01652)[1]	0003743; 0005737; 0006413	0	0	2	0	2	0
	EGC03132	PSGR/PSPGR	2	F	F	-	Ribosomal_L1 (PF00687)[1]	0006396	0	0	1	0	1	0
	EGC03224	PSGR	2	F	F	-	S1 (PF00575)[1]; RNA_pol_Rpb7_N (PF03876)[1]	0003899; 0006350	0	0	2	0	0	0
	EGC01316	CWSL	2	F	F	-	RNase_HII (PF01351)[1]	0004523	0	2	0	0	0	0
	EGC01442	CWSL/PSPSL	6	F	F	-	RNase_PH (PF01138)[1]	0000175; 0006396	0	3	0	0	0	3
	EGC03048	PSGR	2	F	F	-	PUA (PF01472)[1]	no additional GO	0	0	2	0	0	0
	EGC04282	PSGR/PSPGR	2	F	F	-	PABP (PF00658)[1]	no additional GO	0	0	1	0	1	0
	EGC00358	CWSL/PSPSL	2	F	F	-	RNase_PH (PF01138)[1]	0000175; 0006396	0	1	0	0	0	1
	EGC00408	allSL	13	F	F	-	UPF0086 (PF01868)[1]	0000172; 0004540; 0006364; 0006379; 0008033; 0030677	0	2	0	7	0	4
	EGC00613	PSPGR	5	F	F	-	S4 (PF01479)[1]	no additional GO	0	0	0	0	5	0
	EGC00738	allGR	10	F	F	-	Ribosomal_S4e (PF00900)[1]; S4 (PF01479)[1]; RS4NT (PF08071)[1]	no additional GO	1	0	7	0	2	0
	EGC02168	PSPSL	1	F	F	-	Ribosomal_L21p (PF00829)[1]	0003735; 0005622; 0005840; 0006412	0	0	0	0	0	1
	EGC02595	PSPSL	2	F	F	-	RNase_PH (PF01138)[1]	0000175; 0006396	0	0	0	0	0	2
	EGC03315	PSGR	2	F	F	-	Ribosomal_S13 (PF00416)[1]	0003735; 0005622; 0005840; 0006412	0	0	2	0	0	0
	EGC03336	PSGR	1	F	F	-	Ribosomal_L1 (PF00687)[1]	0006396	0	0	1	0	0	0
	EGC03849	PSSL	1	F	F	-	RNase_PH (PF01138)[1]	0000175; 0006396	0	0	0	1	0	0
GO:0004518 nuclease activity (F)
	EGC03158	PSGR	2	F	F	-	GIY-YIG (PF01541)[1]	0005622; 0006281	0	0	2	0	0	0
	EGC01343	CWSL	1	F	F	-	XPG_N (PF00752)[1]	0006281	0	1	0	0	0	0
GO:0003689 DNA clamp loader activity (F)
	EGC03130	PSGR	1	F	F	-	Rep_fac_C (PF08542)[1]	0005524; 0005663; 0006260	0	0	1	0	0	0
GO:0008483 transaminase activity (F)
	EGC00294	CWGR	1	F	F	-	Aminotran_3 (PF00202)[1]	0030170	1	0	0	0	0	0
GO:0016758 transferase activity, transferring hexosyl groups (F)
	EGC02052	PSPSL	1	F	F	S	Alg6_Alg8 (PF03155)[1]	0005789	0	0	0	0	0	1
GO:0008168 methyltransferase activity (F)
	EGC00662	PSPSL	1	F	F	-	Methyltransf_5 (PF01795)[1]	no additional GO	0	0	0	0	0	1
	EGC00878	CWSL	1	F	F	-	LCM (PF04072)[1]	no additional GO	0	1	0	0	0	0
	EGC00923	allSL	9	F	F	-	Methyltransf_11 (PF08241)[1]	0008152	0	3	0	2	0	4
	EGC03080	PSGR	2	F	F	-	Methyltransf_11 (PF08241)[2]	0008152	0	0	2	0	0	0
	EGC00526	PSSL/PSPSL	2	F	F	-	Methyltransf_5 (PF01795)[1]	no additional GO	0	0	0	1	0	1
	EGC00660	PSPSL	1	F	F	-	Methyltransf_5 (PF01795)[1]	no additional GO	0	0	0	0	0	1
	EGC02309	PSPSL	1	F	F	-	Methyltransf_11 (PF08241)[1]	0008152	0	0	0	0	0	1
	EGC00769	CWSL/PSPSL	3	F	F	-	Ubie_methyltran (PF01209)[1]	no additional GO	0	2	0	0	0	1
	EGC01563	CWSL/PSSL	3	F	F	-	Methyltransf_11 (PF08241)[1]	0008152	0	1	0	2	0	0
GO:0016740 transferase activity (F)
	EGC01350	allSL	15	F	F	-	Hexapep (PF00132)[5]	no additional GO	0	7	0	7	0	1
	EGC01352	allSL	7	T	T	-	Hexapep (PF00132)[3]	no additional GO	0	4	0	2	0	1
	EGC02002	PSPSL	1	F	F	-	Hexapep (PF00132)[3]	no additional GO	0	0	0	0	0	1
GO:0016301 kinase activity (F)
	EGC04804	PSGR	1	F	F	-	PRK (PF00485)[1]	0005524; 0008152	0	0	1	0	0	0
GO:0008108 UDP-glucose:hexose-1-phosphate uridylyltransferase activity (F)
	EGC02853	PSSL	1	T	T	-	GalP_UDP_transf (PF01087)[1]	0006012	0	0	0	1	0	0
	EGC01356	CWSL	2	T	F	-	GalP_UDP_transf (PF01087)[1]	0006012	0	2	0	0	0	0
GO:0016853 isomerase activity (F)
	EGC00428	allSL	13	F	F	-	Rotamase (PF00639)[1]	no additional GO	0	5	0	2	0	6
	EGC00756	CWSL/PSPSL	2	F	F	-	Rotamase (PF00639)[1]	no additional GO	0	1	0	0	0	1
	EGC03751	PSGR/PSSL	2	F	F	-	WW (PF00397)[1]; Rotamase (PF00639)[1]	0005515	0	0	1	1	0	0
GO:0050661 NADP binding (F)
	EGC01095	PSPGR	1	F	F	-	6PGD (PF00393)[1]	0004616; 0006098	0	0	0	0	1	0
GO:0003735 structural constituent of ribosome (F)
	EGC00026	CWGR/PSPGR	4	F	F	-	Ribosomal_S2 (PF00318)[1]	0005622; 0005840; 0006412	2	0	0	0	2	0
	EGC00288	CWGR/PSPGR	3	F	F	-	Ribosomal_L13 (PF00572)[1]	0005622; 0005840; 0006412	1	0	0	0	2	0
	EGC00289	CWGR/PSGR	5	F	F	-	Ribosomal_S3_C (PF00189)[1]; KH_2 (PF07650)[1]	0003723; 0005622; 0005840; 0006412	2	0	3	0	0	0
	EGC00308	allGR	8	F	F	-	Ribosomal_S13 (PF00416)[1]	0003723; 0005622; 0005840; 0006412	1	0	3	0	4	0
	EGC00325	allGR	10	F	F	-	L15 (PF00256)[1]	0005622; 0005840; 0006412	2	0	7	0	1	0
	EGC00350	allGR	29	F	F	-	Ribosomal_S19 (PF00203)[1]	0005622; 0005840; 0006412	3	0	2	0	24	0
	EGC00402	allSL	10	F	F	-	Ribosomal_L14 (PF00238)[1]	0005622; 0005840; 0006412	0	3	0	2	0	5
	EGC00444	PSGR/PSPGR	16	F	F	-	Ribosomal_S10 (PF00338)[1]	0005622; 0005840; 0006412	0	0	2	0	14	0
	EGC00445	allGR	26	F	F	-	Ribosomal_L44 (PF00935)[1]	0005622; 0005840; 0006412	1	0	16	0	9	0
	EGC00452	allGR	17	F	F	-	Ribosomal_L18e (PF00828)[1]	0005622; 0005840; 0006412	2	0	6	0	9	0
	EGC00467	allGR	34	F	F	-	Ribosomal_L14e (PF01929)[1]	0005622; 0005840; 0006412	2	0	11	0	21	0
	EGC00474	allGR	39	F	F	-	Ribosomal_L16 (PF00252)[1]	0005622; 0005840; 0006412	1	0	11	0	27	0
	EGC00475	CWGR/PSGR/PSPSL	7	F	F	-	Ribosomal_L3 (PF00297)[1]	0005622; 0005840; 0006412	3	0	3	0	0	1
	EGC00595	PSGR/PSPGR	23	F	F	-	Ribosomal_S9 (PF00380)[1]	0005622; 0005840; 0006412	0	0	4	0	19	0
	EGC00599	PSGR/PSPGR	6	F	F	-	Ribosomal_S3Ae (PF01015)[1]	0005622; 0005840; 0006412	0	0	1	0	5	0
	EGC00605	allGR	23	F	F	-	Ribosomal_S27e (PF01667)[1]	0005622; 0005840; 0006412	2	0	5	0	16	0
	EGC00618	PSPGR	1	F	F	-	Ribosomal_L2 (PF00181)[1]; Ribosomal_L2_C (PF03947)[1]	0005622; 0005840; 0006412	0	0	0	0	1	0
	EGC00621	CWGR/PSPGR	5	F	F	-	Ribosomal_S26e (PF01283)[1]	0005622; 0005840; 0006412	3	0	0	0	2	0
	EGC00622	PSGR/PSPGR	5	F	F	-	Ribosomal_L4 (PF00573)[1]	0005622; 0005840; 0006412	0	0	1	0	4	0
	EGC00631	CWGR/PSPGR	2	F	F	-	Ribosomal_S24e (PF01282)[1]	0005622; 0005840; 0006412	1	0	0	0	1	0
	EGC00632	PSPGR	6	F	F	-	Ribosomal_S8 (PF00410)[1]	0005622; 0005840; 0006412	0	0	0	0	6	0
	EGC00634	PSGR/PSPGR	20	F	F	-	Ribosomal_L36e (PF01158)[1]	0005622; 0005840; 0006412	0	0	3	0	17	0
	EGC00639	PSGR/PSPGR/PSPSL	22	F	F	-	Ribosomal_S27 (PF01599)[1]	0005622; 0005840; 0006412	0	0	6	0	15	1
	EGC00645	CWGR/PSPGR/CWSL/PSPSL	5	F	F	-	Ribosomal_L15e (PF00827)[1]	0005622; 0005840; 0006412	1	2	0	0	1	1
	EGC00879	CWGR	1	F	F	-	Ribosomal_L39 (PF00832)[1]	0005622; 0005840; 0006412	1	0	0	0	0	0
	EGC00948	allGR	13	F	F	-	Ribosomal_L6 (PF00347)[2]	0005622; 0005840; 0006412	3	0	4	0	6	0
	EGC00951	PSGR/PSPGR	7	F	F	-	Ribosomal_S5 (PF00333)[1]; Ribosomal_S5_C (PF03719)[1]	0003723; 0005622; 0005840; 0006412	0	0	3	0	4	0
	EGC01107	allGR	24	F	F	-	Ribosomal_60s (PF00428)[1]	0005622; 0005840; 0006414	2	0	6	0	16	0
	EGC01108	PSPGR	7	F	F	-	Ribosomal_L24e (PF01246)[1]	0005622; 0005840; 0006412	0	0	0	0	7	0
	EGC01112	allGR	15	F	F	S	Ribosomal_60s (PF00428)[1]	0005622; 0005840; 0006414	2	0	6	0	7	0
	EGC01127	allGR	7	F	F	-	Ribosomal_S14 (PF00253)[1]	0005622; 0005840; 0006412	1	0	2	0	4	0
	EGC01137	PSGR/PSPGR	3	F	F	-	ubiquitin (PF00240)[3]; Ribosomal_L40e (PF01020)[1]	0005622; 0005840; 0006412; 0006464	0	0	1	0	2	0
	EGC01140	PSPGR	1	F	F	-	Ribosomal_L19e (PF01280)[1]	0005622; 0005840; 0006412	0	0	0	0	1	0
	EGC01455	PSPGR/CWSL	6	F	F	-	Ribosomal_L29 (PF00831)[1]	0005622; 0005840; 0006412	0	1	0	0	5	0
	EGC02005	PSPSL	1	F	F	-	Ribosomal_L2_C (PF03947)[1]	0005622; 0005840; 0006412	0	0	0	0	0	1
	EGC02286	PSPSL	2	F	F	-	Ribosomal_L38e (PF01781)[1]	0005622; 0005840; 0006412	0	0	0	0	0	2
	EGC02709	PSGR/PSPGR	4	F	F	-	Ribosomal_S17 (PF00366)[1]	0005622; 0005840; 0006412	0	0	2	0	2	0
	EGC02753	PSPGR	1	F	F	-	Ribosomal_S7 (PF00177)[1]	0005622; 0005840; 0006412	0	0	0	0	1	0
	EGC02771	PSGR/PSPGR/PSSL	5	F	F	-	Ribosomal_L35Ae (PF01247)[1]	0005622; 0005840; 0006412	0	0	2	1	2	0
	EGC02781	PSPGR	1	F	F	-	Ribosomal_S19 (PF00203)[1]	0005622; 0005840; 0006412	0	0	0	0	1	0
	EGC02829	PSSL	1	F	F	-	Ribosomal_L32p (PF01783)[1]	0006412; 0015934	0	0	0	1	0	0
	EGC03164	PSGR/PSPGR	4	F	F	-	Ribosomal_S12 (PF00164)[1]	0005622; 0005840; 0006412	0	0	2	0	2	0
	EGC03177	PSGR/PSPGR	3	F	F	-	Ribosomal_S30 (PF04758)[1]	0005622; 0005840; 0006412	0	0	2	0	1	0
	EGC03203	allGR	7	F	F	-	Ribosomal_L2 (PF00181)[1]; Ribosomal_L2_C (PF03947)[1]	0005622; 0005840; 0006412	4	0	2	0	1	0
	EGC03205	PSGR/PSPGR	4	F	F	-	Ribosomal_S21e (PF01249)[1]	0005622; 0005840; 0006412	0	0	2	0	2	0
	EGC04729	PSGR	1	F	F	-	Ribosomal_L32e (PF01655)[1]	0005622; 0005840; 0006412	0	0	1	0	0	0
	EGC04896	CWGR	1	F	F	A	Ribosomal_S2 (PF00318)[2]	0005622; 0005840; 0006412	1	0	0	0	0	0
	EGC00477	PSGR/PSPGR	3	F	F	-	Ribosomal_S6e (PF01092)[1]	0005622; 0005840; 0006412	0	0	2	0	1	0
	EGC00484	allGR	10	F	F	-	Ribosomal_L27e (PF01777)[1]	0005622; 0005840; 0006412	2	0	4	0	4	0
	EGC00489	PSGR/PSPGR	4	F	F	-	Ribosomal_L18ae (PF01775)[1]	0005622; 0005840; 0006412	0	0	3	0	1	0
	EGC00491	allGR	13	F	F	-	Ribosomal_S17e (PF00833)[2]	0005622; 0005840; 0006412	1	0	4	0	8	0
	EGC00503	allGR	14	F	F	-	Ribosomal_L22e (PF01776)[1]	0005622; 0005840; 0006412	2	0	7	0	5	0
	EGC00505	PSGR/PSPGR	11	F	F	-	Ribosomal_S7 (PF00177)[1]	0005622; 0005840; 0006412	0	0	5	0	6	0
	EGC00571	PSSL	1	F	F	-	Img2 (PF05046)[1]	0005622; 0005840; 0006412	0	0	0	1	0	0
	EGC00574	PSPGR/PSSL	4	F	F	-	Ribosomal_S11 (PF00411)[1]	0005622; 0005840; 0006412	0	0	0	1	3	0
	EGC00625	PSGR/PSPGR	9	F	F	-	Ribosomal_L14 (PF00238)[1]	0005622; 0005840; 0006412	0	0	5	0	4	0
	EGC00886	CWGR/PSGR	2	F	F	-	Ribosomal_L18p (PF00861)[1]	0005622; 0005840; 0006412	1	0	1	0	0	0
	EGC00945	PSGR	1	F	F	-	Ribosomal_L32e (PF01655)[1]	0005622; 0005840; 0006412	0	0	1	0	0	0
	EGC00992	PSGR	1	F	F	-	MRP-L47 (PF06984)[1]	0005761; 0006412	0	0	1	0	0	0
	EGC00995	allGR	7	F	F	-	Ribosomal_S13_N (PF08069)[1]; Ribosomal_S15 (PF00312)[1]	0005622; 0005840; 0006412	4	0	2	0	1	0
	EGC01259	allGR/CWSL/PSPSL	11	F	F	-	Ribosomal_L13e (PF01294)[1]	0005622; 0005840; 0006412	2	3	2	0	3	1
	EGC01456	CWSL	1	F	F	-	Ribosomal_L11 (PF00298)[1]; Ribosomal_L11_N (PF03946)[1]	0005622; 0005840; 0006412	0	1	0	0	0	0
	EGC01461	allSL	10	T	T	-	Ribosomal_L38e (PF01781)[1]	0005622; 0005840; 0006412	0	2	0	4	0	4
	EGC01838	PSPSL	1	F	F	-	Ribosomal_L22e (PF01776)[1]	0005622; 0005840; 0006412	0	0	0	0	0	1
	EGC02266	PSPSL	1	F	F	-	Ribosomal_L15e (PF00827)[1]	0005622; 0005840; 0006412	0	0	0	0	0	1
	EGC02991	PSGR/PSPGR	12	F	F	-	Ribosomal_L21e (PF01157)[1]	0005622; 0005840; 0006412	0	0	8	0	4	0
	EGC03188	PSGR/PSPGR	8	F	F	-	Ribosomal_60s (PF00428)[1]; Ribosomal_L10 (PF00466)[1]	0005622; 0005840; 0006414; 0042254	0	0	5	0	3	0
	EGC03233	PSGR	1	F	F	-	Ribosomal_S19e (PF01090)[1]	0005622; 0005840; 0006412	0	0	1	0	0	0
	EGC03394	PSPGR	2	F	F	-	Ribosomal_S30 (PF04758)[1]	0005622; 0005840; 0006412	0	0	0	0	2	0
	EGC04868	PSGR	1	F	F	-	Ribosomal_S14 (PF00253)[1]	0005622; 0005840; 0006412	0	0	1	0	0	0
	EGC00100	PSGR/PSPGR	5	F	F	-	Ribosomal_L28e (PF01778)[1]	0005622; 0005840; 0006412	0	0	4	0	1	0
	EGC00247	PSGR/PSPGR	8	F	F	-	Ribosomal_L31e (PF01198)[1]	0005622; 0005840; 0006412	0	0	4	0	4	0
	EGC00298	allGR	18	F	F	-	Ribosomal_S7e (PF01251)[1]	0005622; 0005840; 0006412	1	0	6	0	11	0
	EGC00507	allGR	14	F	F	-	Ribosomal_L34e (PF01199)[1]	0005622; 0005840; 0006412	2	0	3	0	9	0
	EGC00707	allGR	9	F	F	-	Ribosomal_S19e (PF01090)[1]	0005622; 0005840; 0006412	5	0	2	0	2	0
	EGC00810	CWGR/PSPGR	2	F	F	-	Ribosomal_S12 (PF00164)[1]	0005622; 0005840; 0006412	1	0	0	0	1	0
	EGC01023	PSGR/PSPGR	4	F	F	-	Ribosomal_L6e (PF01159)[1]	0005622; 0005840; 0006412	0	0	1	0	3	0
	EGC01154	PSPGR	1	F	F	-	Ribosomal_S19 (PF00203)[1]	0005622; 0005840; 0006412	0	0	0	0	1	0
	EGC01325	allSL	5	T	T	-	Ribosomal_S26e (PF01283)[1]	0005622; 0005840; 0006412	0	1	0	2	0	2
	EGC02168	PSPSL	1	F	F	-	Ribosomal_L21p (PF00829)[1]	0003723; 0005622; 0005840; 0006412	0	0	0	0	0	1
	EGC02649	allGR	10	F	F	-	Ribosomal_L5_C (PF00673)[1]; Ribosomal_L5 (PF00281)[1]	0005622; 0005840; 0006412	2	0	2	0	6	0
	EGC02697	PSPGR	1	F	F	-	Ribosomal_L37e (PF01907)[1]	0005622; 0005840; 0006412	0	0	0	0	1	0
	EGC02776	allGR	11	F	F	-	Ribosomal_S30 (PF04758)[1]	0005622; 0005840; 0006412	2	0	5	0	4	0
	EGC02821	PSSL	1	F	F	-	Ribosomal_S26e (PF01283)[1]	0005622; 0005840; 0006412	0	0	0	1	0	0
	EGC03297	PSGR/PSPGR	4	F	F	-	Ribosomal_L29e (PF01779)[1]	0005622; 0005840; 0006412	0	0	1	0	3	0
	EGC03315	PSGR	2	F	F	-	Ribosomal_S13 (PF00416)[1]	0003723; 0005622; 0005840; 0006412	0	0	2	0	0	0
	EGC03356	PSPGR	2	F	F	-	Ribosomal_L21e (PF01157)[1]	0005622; 0005840; 0006412	0	0	0	0	2	0
	EGC03359	PSPGR	4	F	F	-	Ribosomal_L22 (PF00237)[1]	0005622; 0005840; 0006412	0	0	0	0	4	0
	EGC03636	PSPGR	1	F	F	-	Ribosomal_S7 (PF00177)[1]	0005622; 0005840; 0006412	0	0	0	0	1	0
	EGC04161	CWGR	2	F	F	-	Ribosomal_L4 (PF00573)[1]	0005622; 0005840; 0006412	2	0	0	0	0	0
GO:0005523 tropomyosin binding (F)
	EGC00657	allSL	14	T	T	-	Tropomodulin (PF03250)[1]	0005856	0	4	0	4	0	6
	EGC01756	CWSL	1	F	F	-	Tropomodulin (PF03250)[1]	0005856	0	1	0	0	0	0
GO:0005351 sugar:hydrogen symporter activity (F)
	EGC00933	CWGR/CWSL	3	F	F	S	Nuc_sug_transp (PF04142)[1]	0000139; 0008643; 0016021	2	1	0	0	0	0
GO:0005488 binding (F)
	EGC00017	allGR	15	F	F	-	Lipocalin (PF00061)[1]	no additional GO	1	0	7	0	7	0
GO:0015078 hydrogen ion transmembrane transporter activity (F)
	EGC02724	PSPGR	1	F	F	A	ATP_synt_H (PF05493)[1]	0015991; 0033179	0	0	0	0	1	0
	EGC02729	PSPGR	2	F	F	-	ATP-synt_G (PF04718)[1]	0000276; 0015986	0	0	0	0	2	0
	EGC03211	CWGR/PSGR	5	F	F	-	ATP-synt_C (PF00137)[2]	0015986; 0033177	1	0	4	0	0	0
	EGC00498	PSGR/PSPGR/PSPSL	4	F	F	S	ATP-synt_C (PF00137)[2]	0015986; 0033177	0	0	2	0	1	1
	EGC03042	PSGR/PSPGR	5	F	F	S	ATP-synt_C (PF00137)[1]	0015986; 0033177	0	0	3	0	2	0
	EGC00744	PSGR/CWSL/PSPSL	4	F	F	A	ATP-synt_C (PF00137)[2]	0015986; 0033177	0	1	1	0	0	2
	EGC02665	allGR	6	F	F	S	ATP-synt_E (PF05680)[1]	0000276; 0015986	1	0	3	0	2	0
GO:0046872 metal ion binding (F)
	EGC00326	CWGR/PSPSL	2	F	F	-	Sod_Fe_N (PF00081)[1]	0004784; 0006801	1	0	0	0	0	1
GO:0004867 serine-type endopeptidase inhibitor activity (F)
	EGC00598	PSPGR	5	F	F	S	Kunitz_BPTI (PF00014)[1]	no additional GO	0	0	0	0	5	0
	EGC00603	PSPGR	6	F	F	S	Kunitz_BPTI (PF00014)[1]	no additional GO	0	0	0	0	6	0
	EGC01164	PSPGR	1	F	F	S	Kunitz_BPTI (PF00014)[1]	no additional GO	0	0	0	0	1	0
	EGC02977	PSGR/PSPGR	2	F	F	-	Kunitz_BPTI (PF00014)[1]	no additional GO	0	0	1	0	1	0
	EGC04311	PSPGR	1	F	F	S	Kunitz_BPTI (PF00014)[1]	no additional GO	0	0	0	0	1	0
	EGC02672	PSPGR	1	F	F	S	Kunitz_BPTI (PF00014)[1]	no additional GO	0	0	0	0	1	0
	EGC03000	PSGR	2	F	F	S	Kunitz_BPTI (PF00014)[1]	no additional GO	0	0	2	0	0	0
GO:0016616 oxidoreductase activity, acting on the CH-OH group of donors, NAD or NADP as acceptor (F)
	EGC04934	CWGR	1	F	F	-	NAD_Gly3P_dh_N (PF01210)[1]	0005737; 0046168; 0051287	1	0	0	0	0	0
	EGC01292	allSL	15	F	F	-	Iso_dh (PF00180)[1]	0008152	0	13	0	1	0	1
	EGC02435	PSPSL	1	F	F	-	UDPG_MGDP_dh_N (PF03721)[1]; UDPG_MGDP_dh (PF00984)[1]	0051287	0	0	0	0	0	1
GO:0003755 peptidyl-prolyl cis-trans isomerase activity (F)
	EGC00016	allGR/CWSL	23	F	F	-	Pro_isomerase (PF00160)[1]	no additional GO	2	1	9	0	11	0
	EGC01994	PSPSL	4	F	F	-	Pro_isomerase (PF00160)[1]	no additional GO	0	0	0	0	0	4
	EGC04759	PSGR	1	F	F	-	Pro_isomerase (PF00160)[1]	no additional GO	0	0	1	0	0	0
	EGC00676	CWSL/PSPSL	5	F	F	-	Pro_isomerase (PF00160)[1]; RRM_1 (PF00076)[1]	0003676	0	2	0	0	0	3
	EGC01564	CWSL/PSPSL	4	F	F	S	Pro_isomerase (PF00160)[1]	no additional GO	0	1	0	0	0	3
GO:0000179 rRNA (adenine-N6,N6-)-dimethyltransferase activity (F)
	EGC00755	CWSL	1	F	F	-	RrnaAD (PF00398)[1]	0000154; 0008649	0	1	0	0	0	0
GO:0004725 protein tyrosine phosphatase activity (F)
	EGC02560	PSPSL	1	F	F	-	Y_phosphatase (PF00102)[1]	0006470	0	0	0	0	0	1
	EGC04202	CWGR	2	F	F	-	Y_phosphatase (PF00102)[1]	0006470	2	0	0	0	0	0
GO:0003677 DNA binding (F)
	EGC00473	PSGR	3	F	F	-	CSD (PF00313)[1]	0006355	0	0	3	0	0	0
	EGC01157	PSPGR	1	F	F	-	Histone (PF00125)[1]	no additional GO	0	0	0	0	1	0
	EGC01333	CWSL	1	T	F	-	Histone (PF00125)[1]	no additional GO	0	1	0	0	0	0
	EGC01784	CWSL	1	F	F	A	YL1 (PF05764)[1]	0003700; 0005634; 0045449	0	1	0	0	0	0
	EGC02358	PSPSL	1	F	F	-	SIR2 (PF02146)[2]	0005677; 0006342; 0006355; 0006476; 0008270; 0017136; 0051287	0	0	0	0	0	1
	EGC03117	PSGR	3	F	F	-	HMG_box (PF00505)[2]	0005634	0	0	3	0	0	0
	EGC03155	PSGR/PSPGR	6	F	F	-	Linker_histone (PF00538)[1]	0000786; 0005634; 0006334	0	0	2	0	4	0
	EGC03425	CWGR/PSPGR	6	F	F	A	Histone (PF00125)[1]	no additional GO	2	0	0	0	4	0
	EGC03590	PSPGR	1	F	F	-	Histone (PF00125)[1]	no additional GO	0	0	0	0	1	0
	EGC00502	PSGR/PSPGR	9	F	F	-	Histone (PF00125)[1]	no additional GO	0	0	7	0	2	0
	EGC00600	PSPGR/PSPSL	2	F	F	-	Histone (PF00125)[1]	no additional GO	0	0	0	0	1	1
	EGC00872	CWGR	1	F	F	-	MBD (PF01429)[1]	0005634	1	0	0	0	0	0
	EGC01939	PSGR/PSPGR/PSPSL	9	F	F	-	Histone (PF00125)[1]	no additional GO	0	0	6	0	1	2
	EGC03373	PSPGR	1	F	F	-	Histone (PF00125)[1]	no additional GO	0	0	0	0	1	0
	EGC03378	PSPGR	2	F	F	-	TFIIS_C (PF01096)[1]; RNA_POL_M_15KD (PF02150)[1]	0003676; 0003899; 0006350; 0008270; 0030528; 0045449	0	0	0	0	2	0
	EGC03381	PSPGR	1	F	F	-	zf-A20 (PF01754)[1]	0008270	0	0	0	0	1	0
	EGC00725	allGR/PSPSL	8	F	F	-	zf-AN1 (PF01428)[1]; zf-A20 (PF01754)[1]	0008270	3	0	2	0	1	2
	EGC03021	PSGR	1	F	F	-	RNA_pol_Rpb5_N (PF03871)[1]; RNA_pol_Rpb5_C (PF01191)[1]	0003899; 0005634; 0006350	0	0	1	0	0	0
	EGC03405	PSPGR	2	F	F	-	BAF (PF02961)[1]	no additional GO	0	0	0	0	2	0
GO:0016874 ligase activity (F)
	EGC02214	PSPSL	1	F	F	-	GatB_N (PF02934)[1]	0006412	0	0	0	0	0	1
GO:0000287 magnesium ion binding (F)
	EGC00895	CWGR	1	F	F	-	Pyrophosphatase (PF00719)[1]	0004427; 0005737; 0006796	1	0	0	0	0	0
GO:0004672 protein kinase activity (F)
	EGC00291	CWGR/PSPSL	3	F	F	-	Pkinase (PF00069)[1]	0005524; 0006468	2	0	0	0	0	1
	EGC01185	PSPSL	1	F	F	-	Pkinase (PF00069)[1]	0005524; 0006468	0	0	0	0	0	1
	EGC01346	CWSL	1	F	F	-	Pkinase (PF00069)[1]	0005524; 0006468	0	1	0	0	0	0
	EGC02047	PSGR/PSPSL	4	F	F	-	Pkinase (PF00069)[1]	0005524; 0006468	0	0	2	0	0	2
	EGC02057	PSPSL	1	F	F	-	Pkinase (PF00069)[1]	0005524; 0006468	0	0	0	0	0	1
	EGC04132	CWGR	1	F	F	-	Pkinase (PF00069)[1]	0005524; 0006468	1	0	0	0	0	0
	EGC01932	PSPSL	1	F	F	-	Pkinase (PF00069)[1]	0005524; 0006468	0	0	0	0	0	1
	EGC02260	PSPSL	1	F	F	-	Pkinase (PF00069)[1]	0005524; 0006468	0	0	0	0	0	1
	EGC05106	CWGR	1	F	F	-	Pkinase (PF00069)[1]	0005524; 0006468	1	0	0	0	0	0
GO:0016757 transferase activity, transferring glycosyl groups (F)
	EGC00364	allSL	17	F	F	-	Galactosyl_T_2 (PF02709)[1]	0005975	0	7	0	4	0	6
GO:0004356 glutamate-ammonia ligase activity (F)
	EGC00519	allGR	14	F	F	-	Gln-synt_C (PF00120)[1]; Gln-synt_N (PF03951)[1]	0006542; 0006807	6	0	6	0	2	0
GO:0016651 oxidoreductase activity, acting on NADH or NADPH (F)
	EGC00596	PSPGR	3	F	F	-	ETC_C1_NDUFA5 (PF04716)[1]	0005743; 0022904	0	0	0	0	3	0
GO:0003777 microtubule motor activity (F)
	EGC00250	CWGR	1	F	F	-	Dynein_light (PF01221)[1]	0005875; 0007017	1	0	0	0	0	0
	EGC00295	allGR	5	F	F	-	Dynein_light (PF01221)[1]	0005875; 0007017	2	0	1	0	2	0
	EGC00319	allGR	38	F	F	-	Dynein_light (PF01221)[1]	0005875; 0007017	14	0	9	0	15	0
	EGC00628	allGR	17	F	F	-	Dynein_light (PF01221)[1]	0005875; 0007017	3	0	5	0	9	0
	EGC02728	PSPGR	1	F	F	-	Dynein_light (PF01221)[1]	0005875; 0007017	0	0	0	0	1	0
	EGC03528	PSPGR	1	F	F	-	Dynein_light (PF01221)[1]	0005875; 0007017	0	0	0	0	1	0
	EGC04891	CWGR	2	F	F	-	Dynein_light (PF01221)[1]	0005875; 0007017	2	0	0	0	0	0
	EGC00490	PSGR/PSPGR	4	F	F	-	Dynein_light (PF01221)[1]	0005875; 0007017	0	0	2	0	2	0
	EGC00967	allGR	14	F	F	-	Dynein_light (PF01221)[1]	0005875; 0007017	1	0	6	0	7	0
	EGC01015	PSGR	1	F	F	-	Dynein_heavy (PF03028)[1]	0007018; 0030286	0	0	1	0	0	0
	EGC02919	PSGR	2	F	F	-	Dynein_light (PF01221)[1]	0005875; 0007017	0	0	2	0	0	0
	EGC02920	allGR	31	F	F	-	Dynein_light (PF01221)[1]	0005875; 0007017	1	0	13	0	17	0
	EGC03046	allGR	5	F	F	-	Dynein_light (PF01221)[1]	0005875; 0007017	2	0	1	0	2	0
	EGC01007	PSGR	1	F	F	-	Dynein_light (PF01221)[1]	0005875; 0007017	0	0	1	0	0	0
GO:0004386 helicase activity (F)
	EGC04749	PSGR	1	F	F	-	Helicase_C (PF00271)[1]	0003676; 0005524	0	0	1	0	0	0
	EGC04347	PSPGR	1	F	F	-	Helicase_C (PF00271)[1]	0003676; 0005524	0	0	0	0	1	0
GO:0008312 7S RNA binding (F)
	EGC03412	PSPGR	1	F	F	-	SRP14 (PF02290)[1]	0005786; 0006614; 0030942	0	0	0	0	1	0
	EGC04974	CWGR	1	F	F	-	SRP54_N (PF02881)[1]; SRP54 (PF00448)[1]	0005525; 0006614; 0048500	1	0	0	0	0	0
	EGC00728	CWGR	1	F	F	-	SRP19 (PF01922)[1]	0006614; 0048500	1	0	0	0	0	0
GO:0003924 GTPase activity (F)
	EGC00234	CWGR/PSGR	4	F	F	-	Tubulin (PF00091)[1]; Tubulin_C (PF03953)[1]	0005525; 0043234; 0051258	2	0	2	0	0	0
	EGC04051	CWGR/PSGR	3	F	F	-	Tubulin_C (PF03953)[1]	0005525; 0043234; 0051258	2	0	1	0	0	0
	EGC04058	CWGR	1	F	F	-	Tubulin_C (PF03953)[1]	0005525; 0043234; 0051258	1	0	0	0	0	0
	EGC04259	CWGR	1	F	F	-	Tubulin_C (PF03953)[1]	0005525; 0043234; 0051258	1	0	0	0	0	0
	EGC00741	CWGR/PSPGR	3	F	F	-	GTP_EFTU (PF00009)[1]	0005525	1	0	0	0	2	0
GO:0008415 acyltransferase activity (F)
	EGC00336	CWGR	1	F	F	-	2-oxoacid_dh (PF00198)[1]	0008152	1	0	0	0	0	0
	EGC00931	CWSL	1	F	F	-	Acyltransferase (PF01553)[1]	0008152	0	1	0	0	0	0
	EGC01209	CWSL/PSPSL	5	F	F	S	Acyltransferase (PF01553)[1]	0008152	0	2	0	0	0	3
	EGC02060	PSPSL	3	F	F	-	Carn_acyltransf (PF00755)[1]	no additional GO	0	0	0	0	0	3
	EGC02513	PSPSL	1	F	F	S	Acyltransferase (PF01553)[1]	0008152	0	0	0	0	0	1
	EGC02900	CWGR	4	F	F	S	Acyltransferase (PF01553)[1]	0008152	4	0	0	0	0	0
GO:0048037 cofactor binding (F)
	EGC02756	PSGR/PSPGR	2	F	F	-	PP-binding (PF00550)[1]	no additional GO	0	0	1	0	1	0
	EGC03075	PSGR	2	F	F	-	PP-binding (PF00550)[2]	no additional GO	0	0	2	0	0	0
GO:0019205 nucleobase, nucleoside, nucleotide kinase activity (F)
	EGC00454	PSGR	1	F	F	-	ADK (PF00406)[1]; ADK_lid (PF05191)[1]	0004017; 0005524; 0006139	0	0	1	0	0	0
GO:0004222 metalloendopeptidase activity (F)
	EGC01180	PSPSL	1	F	F	-	Peptidase_M22 (PF00814)[1]	0006508	0	0	0	0	0	1
	EGC01188	allSL	6	F	F	-	Peptidase_M22 (PF00814)[1]	0006508	0	1	0	1	0	4
	EGC04916	CWGR	1	F	F	-	Peptidase_M16 (PF00675)[1]	0006508	1	0	0	0	0	0
	EGC04182	CWGR	1	F	F	-	Peptidase_M16_C (PF05193)[1]	0006508; 0008270	1	0	0	0	0	0
GO:0042578 phosphoric ester hydrolase activity (F)
	EGC00659	allSL	24	F	F	-	FBPase (PF00316)[1]	0005975	0	12	0	1	0	11
	EGC01761	CWSL	1	F	F	-	FBPase (PF00316)[1]	0005975	0	1	0	0	0	0
GO:0004045 aminoacyl-tRNA hydrolase activity (F)
	EGC00847	CWSL	1	F	F	S	PTH2 (PF01981)[1]	0006412	0	1	0	0	0	0
GO:0008440 inositol trisphosphate 3-kinase activity (F)
	EGC00553	allSL	56	T	T	-	IPK (PF03770)[1]	no additional GO	0	23	0	10	0	23
	EGC01503	CWGR/CWSL	2	F	F	-	IPK (PF03770)[1]	no additional GO	1	1	0	0	0	0
	EGC03938	PSSL	1	T	T	-	IPK (PF03770)[1]	no additional GO	0	0	0	1	0	0
GO:0005507 copper ion binding (F)
	EGC00647	allSL/PSGR	41	F	F	-	COX17 (PF05051)[1]	0005758; 0006825; 0016531	0	10	1	22	0	8
	EGC01080	allSL	5	F	F	-	COX17 (PF05051)[1]	0005758; 0006825; 0016531	0	3	0	1	0	1
	EGC02061	PSPSL	1	F	F	S	COX17 (PF05051)[1]	0005758; 0006825; 0016531	0	0	0	0	0	1
	EGC01834	PSSL/PSPSL	4	F	F	-	COX17 (PF05051)[1]	0005758; 0006825; 0016531	0	0	0	2	0	2
	EGC00086	PSPGR	2	F	F	A	COX2 (PF00116)[1]; COX2_TM (PF02790)[1]	0004129; 0009055; 0016020; 0016021; 0022900	0	0	0	0	2	0
GO:0004871 signal transducer activity (F)
	EGC03019	PSGR	2	F	F	-	G-gamma (PF00631)[1]	0005834; 0007186	0	0	2	0	0	0
GO:0003700 transcription factor activity (F)
	EGC00924	CWSL/PSPSL	3	F	F	-	Hormone_recep (PF00104)[1]	0003707; 0005634; 0006355	0	2	0	0	0	1
	EGC01784	CWSL	1	F	F	A	YL1 (PF05764)[1]	0003677; 0005634; 0045449	0	1	0	0	0	0
	EGC01830	PSPSL	1	T	T	-	IRF (PF00605)[1]	0005634; 0006355	0	0	0	0	0	1
	EGC02197	PSPSL	1	F	F	-	Fork_head (PF00250)[1]	0005634; 0006355; 0043565	0	0	0	0	0	1
	EGC04309	PSPGR	1	F	F	-	bZIP_2 (PF07716)[1]	0005634; 0006355; 0043565; 0046983	0	0	0	0	1	0
	EGC00737	CWGR	1	F	F	-	Ets (PF00178)[1]	0005634; 0006355; 0043565	1	0	0	0	0	0
	EGC01571	CWSL	3	F	F	-	SRF-TF (PF00319)[1]	0005634; 0006355; 0043565	0	3	0	0	0	0
GO:0016209 antioxidant activity (F)
	EGC00084	allGR	10	F	F	-	1-cysPrx_C (PF10417)[1]; AhpC-TSA (PF00578)[1]	0016491	5	0	4	0	1	0
	EGC00918	PSPGR/CWSL/PSPSL	10	F	F	-	1-cysPrx_C (PF10417)[1]; AhpC-TSA (PF00578)[1]	0016491	0	4	0	0	1	5
	EGC01022	PSGR	1	F	F	-	AhpC-TSA (PF00578)[1]	0016491	0	0	1	0	0	0
	EGC02722	allGR	26	F	F	-	1-cysPrx_C (PF10417)[1]; AhpC-TSA (PF00578)[1]	0016491	15	0	4	0	7	0
	EGC05011	CWGR	1	F	F	-	AhpC-TSA (PF00578)[1]	0016491	1	0	0	0	0	0
GO:0019843 rRNA binding (F)
	EGC00611	allGR	21	F	F	-	S4 (PF01479)[1]; Ribosomal_S4 (PF00163)[1]	0003723; 0005622	2	0	11	0	8	0
	EGC03374	PSPGR	2	F	F	-	Gar1 (PF04410)[1]	0005732; 0006364	0	0	0	0	2	0
GO:0005525 GTP binding (F)
	EGC00201	CWGR	2	F	F	-	GTP_EFTU_D3 (PF03143)[1]; GTP_EFTU_D2 (PF03144)[1]	no additional GO	2	0	0	0	0	0
	EGC00234	CWGR/PSGR	4	F	F	-	Tubulin (PF00091)[1]; Tubulin_C (PF03953)[1]	0003924; 0043234; 0051258	2	0	2	0	0	0
	EGC00312	allGR	31	F	F	-	Arf (PF00025)[1]	no additional GO	9	0	6	0	16	0
	EGC00425	CWSL	1	F	F	-	Septin (PF00735)[1]	0007049	0	1	0	0	0	0
	EGC03585	PSPGR	1	F	F	-	Arf (PF00025)[1]	no additional GO	0	0	0	0	1	0
	EGC04051	CWGR/PSGR	3	F	F	-	Tubulin_C (PF03953)[1]	0003924; 0043234; 0051258	2	0	1	0	0	0
	EGC04058	CWGR	1	F	F	-	Tubulin_C (PF03953)[1]	0003924; 0043234; 0051258	1	0	0	0	0	0
	EGC04068	CWGR	5	F	F	-	PEPCK (PF00821)[1]	0004611; 0006094	5	0	0	0	0	0
	EGC04111	CWGR	2	F	F	-	PEPCK (PF00821)[1]	0004611; 0006094	2	0	0	0	0	0
	EGC04912	CWGR	1	F	F	-	Arf (PF00025)[1]	no additional GO	1	0	0	0	0	0
	EGC04974	CWGR	1	F	F	-	SRP54_N (PF02881)[1]; SRP54 (PF00448)[1]	0006614; 0008312; 0048500	1	0	0	0	0	0
	EGC01854	PSPSL	1	F	F	S	GTP1_OBG (PF01018)[1]	no additional GO	0	0	0	0	0	1
	EGC03108	CWGR/PSGR	5	F	F	-	Arf (PF00025)[1]	no additional GO	4	0	1	0	0	0
	EGC03365	PSPGR	1	F	F	-	Arf (PF00025)[1]	no additional GO	0	0	0	0	1	0
	EGC03577	PSPGR	1	F	F	-	Arf (PF00025)[1]	no additional GO	0	0	0	0	1	0
	EGC04259	CWGR	1	F	F	-	Tubulin_C (PF03953)[1]	0003924; 0043234; 0051258	1	0	0	0	0	0
	EGC00722	CWGR	1	F	F	-	Arf (PF00025)[1]	no additional GO	1	0	0	0	0	0
	EGC00741	CWGR/PSPGR	3	F	F	-	GTP_EFTU (PF00009)[1]	0003924	1	0	0	0	2	0
	EGC03250	CWGR/PSGR	5	F	F	-	PEPCK (PF00821)[1]	0004611; 0006094	4	0	1	0	0	0
GO:0016769 transferase activity, transferring nitrogenous groups (F)
	EGC04960	CWGR	1	F	F	S	Aminotran_1_2 (PF00155)[1]	0009058; 0030170	1	0	0	0	0	0
GO:0009982 pseudouridine synthase activity (F)
	EGC02065	PSPSL	1	F	F	-	TruB_N (PF01509)[1]; DKCLD (PF08068)[1]	0001522	0	0	0	0	0	1
GO:0004616 phosphogluconate dehydrogenase (decarboxylating) activity (F)
	EGC01095	PSPGR	1	F	F	-	6PGD (PF00393)[1]	0006098; 0050661	0	0	0	0	1	0
GO:0008565 protein transporter activity (F)
	EGC00345	CWGR	1	F	F	S	Tim17 (PF02466)[1]	0005743; 0015031	1	0	0	0	0	0
	EGC04866	PSGR	1	F	F	-	Sec62 (PF03839)[1]	0015031; 0016021	0	0	1	0	0	0
GO:0003684 damaged DNA binding (F)
	EGC00779	CWSL	2	F	F	-	Rad10 (PF03834)[1]	0004519; 0005634; 0006281	0	2	0	0	0	0
	EGC03061	PSGR	1	F	F	-	Rad1 (PF02144)[1]	0005634; 0006281; 0008853	0	0	1	0	0	0
GO:0046933 hydrogen ion transporting ATP synthase activity, rotational mechanism (F)
	EGC03474	PSPGR	2	F	F	-	OSCP (PF00213)[1]	0015986; 0045261; 0046961	0	0	0	0	2	0
	EGC00360	CWSL	3	F	F	-	ATP-synt_ab_N (PF02874)[1]	0015992; 0016469; 0046034; 0046961	0	3	0	0	0	0
	EGC05083	CWGR	1	F	F	-	ATP-synt_ab_N (PF02874)[1]	0015992; 0016469; 0046034; 0046961	1	0	0	0	0	0
GO:0004857 enzyme inhibitor activity (F)
	EGC01363	PSGR/CWSL	5	F	F	-	IATP (PF04568)[1]	0005739; 0045980	0	2	3	0	0	0
GO:0016779 nucleotidyltransferase activity (F)
	EGC00695	CWSL/PSPSL	3	F	F	-	CTP_transf_2 (PF01467)[1]	0009058	0	2	0	0	0	1
	EGC00846	CWSL	1	F	F	-	NTP_transferase (PF00483)[1]	0009058	0	1	0	0	0	0
	EGC01069	PSSL/PSPSL	4	F	F	-	NTP_transferase (PF00483)[1]	0009058	0	0	0	1	0	3
GO:0008138 protein tyrosine/serine/threonine phosphatase activity (F)
	EGC00691	CWSL/PSPSL	6	F	F	-	DSPc (PF00782)[1]	0006470	0	2	0	0	0	4
	EGC01257	CWSL/PSSL	2	F	F	-	DSPc (PF00782)[1]	0006470	0	1	0	1	0	0
	EGC01512	CWSL	1	F	F	-	DSPc (PF00782)[1]	0006470	0	1	0	0	0	0
GO:0015238 drug transporter activity (F)
	EGC01684	CWSL/PSPSL	2	F	F	-	MatE (PF01554)[1]	0006855; 0015297; 0016020	0	1	0	0	0	1
	EGC01985	PSPSL	1	F	F	-	MatE (PF01554)[1]	0006855; 0015297; 0016020	0	0	0	0	0	1
GO:0016884 carbon-nitrogen ligase activity, with glutamine as amido-N-donor (F)
	EGC00365	CWSL	1	F	F	-	Amidase (PF01425)[1]	no additional GO	0	1	0	0	0	0
GO:0030528 transcription regulator activity (F)
	EGC01734	CWSL	1	F	F	-	MED6 (PF04934)[1]	0005634; 0045449	0	1	0	0	0	0
	EGC03432	PSPGR	1	F	F	-	HLH (PF00010)[1]	0005634; 0045449	0	0	0	0	1	0
	EGC03378	PSPGR	2	F	F	-	TFIIS_C (PF01096)[1]; RNA_POL_M_15KD (PF02150)[1]	0003676; 0003677; 0003899; 0006350; 0008270; 0045449	0	0	0	0	2	0
GO:0003746 translation elongation factor activity (F)
	EGC01207	PSPSL	1	F	F	A	EF1_GNE (PF00736)[1]; EF-1_beta_acid (PF10587)[1]	0005853; 0006414	0	0	0	0	0	1
	EGC04389	PSGR/PSPGR	2	F	F	-	EF1G (PF00647)[1]	0005853; 0006414	0	0	1	0	1	0
	EGC00060	PSGR	3	F	F	-	EF1_GNE (PF00736)[1]; EF-1_beta_acid (PF10587)[1]	0005853; 0006414	0	0	3	0	0	0
GO:0003747 translation release factor activity (F)
	EGC00852	CWSL/PSPSL	2	F	F	-	RF-1 (PF00472)[1]	0006415	0	1	0	0	0	1
GO:0000175 3'-5'-exoribonuclease activity (F)
	EGC01442	CWSL/PSPSL	6	F	F	-	RNase_PH (PF01138)[1]	0003723; 0006396	0	3	0	0	0	3
	EGC00358	CWSL/PSPSL	2	F	F	-	RNase_PH (PF01138)[1]	0003723; 0006396	0	1	0	0	0	1
	EGC02595	PSPSL	2	F	F	-	RNase_PH (PF01138)[1]	0003723; 0006396	0	0	0	0	0	2
	EGC03849	PSSL	1	F	F	-	RNase_PH (PF01138)[1]	0003723; 0006396	0	0	0	1	0	0
GO:0004671 protein-S-isoprenylcysteine O-methyltransferase activity (F)
	EGC02053	PSPSL	1	F	F	-	ICMT (PF04140)[1]	0006481; 0016021	0	0	0	0	0	1
GO:0016868 intramolecular transferase activity, phosphotransferases (F)
	EGC01351	CWSL	4	F	F	-	PGM_PMM_II (PF02879)[1]; PGM_PMM_I (PF02878)[1]	0005975	0	4	0	0	0	0
GO:0004519 endonuclease activity (F)
	EGC01324	CWSL	1	F	F	-	Endonuclease_NS (PF01223)[1]	0003676	0	1	0	0	0	0
	EGC00779	CWSL	2	F	F	-	Rad10 (PF03834)[1]	0003684; 0005634; 0006281	0	2	0	0	0	0
	EGC02015	PSPSL	2	F	F	-	Endonuclease_5 (PF04493)[1]	0006281	0	0	0	0	0	2
GO:0005515 protein binding (F)
	EGC00006	allGR	16	F	F	-	Actin (PF00022)[1]	no additional GO	8	0	6	0	2	0
	EGC00007	CWGR/PSPGR	5	F	F	-	Actin (PF00022)[1]	no additional GO	1	0	0	0	4	0
	EGC00013	PSPGR/PSPSL	3	F	F	-	BAR (PF03114)[1]	0005737	0	0	0	0	2	1
	EGC01156	PSPGR	1	F	F	-	SH2 (PF00017)[1]	no additional GO	0	0	0	0	1	0
	EGC01335	CWSL/PSPSL	4	F	F	-	PDZ (PF00595)[1]	no additional GO	0	1	0	0	0	3
	EGC01380	CWGR/CWSL	2	F	F	-	Cpn60_TCP1 (PF00118)[1]	0005524; 0044267	1	1	0	0	0	0
	EGC01390	CWSL	1	F	F	-	COPI_C (PF06957)[1]	0005198; 0006886; 0016192; 0030126	0	1	0	0	0	0
	EGC01407	CWSL	2	F	F	-	ATP12 (PF07542)[1]	0043461	0	2	0	0	0	0
	EGC01602	CWSL	1	F	F	-	ATP12 (PF07542)[1]	0043461	0	1	0	0	0	0
	EGC01631	CWSL	1	F	F	-	BTB (PF00651)[1]	no additional GO	0	1	0	0	0	0
	EGC01801	CWSL	1	F	F	-	DcpS (PF05652)[1]	0000290; 0016787	0	1	0	0	0	0
	EGC02080	PSPSL	1	F	F	A	Aph-1 (PF06105)[1]	0016021; 0016485; 0043085	0	0	0	0	0	1
	EGC02439	PSPSL	1	F	F	-	APC10 (PF03256)[1]	0005680; 0030071	0	0	0	0	0	1
	EGC03189	PSGR	4	F	F	S	SH3_1 (PF00018)[1]; SH2 (PF00017)[1]	no additional GO	0	0	4	0	0	0
	EGC04100	CWGR	6	F	F	-	Actin (PF00022)[1]	no additional GO	6	0	0	0	0	0
	EGC04884	CWGR	1	F	F	-	WW (PF00397)[1]	no additional GO	1	0	0	0	0	0
	EGC01020	PSGR/PSPGR	6	F	F	-	PX (PF00787)[1]	0007154; 0035091	0	0	3	0	3	0
	EGC01871	PSPSL	1	T	T	-	Aph-1 (PF06105)[1]	0016021; 0016485; 0043085	0	0	0	0	0	1
	EGC02448	PSPSL	2	F	F	A	Aph-1 (PF06105)[1]	0016021; 0016485; 0043085	0	0	0	0	0	2
	EGC02473	PSPSL	1	F	F	-	PX (PF00787)[1]	0007154; 0035091	0	0	0	0	0	1
	EGC02532	PSPSL	1	F	F	-	ERO1 (PF04137)[1]	0005789; 0006467; 0009055; 0016671; 0050660	0	0	0	0	0	1
	EGC02993	PSGR	2	F	F	-	Actin (PF00022)[1]	no additional GO	0	0	2	0	0	0
	EGC02994	PSGR/PSPGR	4	F	F	-	Clat_adaptor_s (PF01217)[1]	0006886; 0016192; 0030117	0	0	2	0	2	0
	EGC04209	CWGR	1	F	F	-	Cpn60_TCP1 (PF00118)[1]	0005524; 0044267	1	0	0	0	0	0
	EGC00338	CWGR/PSGR	2	F	F	-	Actin (PF00022)[1]	no additional GO	1	0	1	0	0	0
	EGC00726	CWGR/CWSL/PSPSL	4	F	F	-	Actin (PF00022)[2]	no additional GO	1	2	0	0	0	1
	EGC00762	allSL/PSGR	30	T	T	-	APC10 (PF03256)[1]	0005680; 0030071	0	14	2	3	0	11
	EGC01167	CWGR/PSPSL	2	F	F	-	Cpn60_TCP1 (PF00118)[1]	0005524; 0044267	1	0	0	0	0	1
	EGC02120	PSPSL	1	F	F	A	Aph-1 (PF06105)[1]	0016021; 0016485; 0043085	0	0	0	0	0	1
	EGC02178	PSPSL	2	F	F	-	ERO1 (PF04137)[2]	0005789; 0006467; 0009055; 0016671; 0050660	0	0	0	0	0	2
	EGC03751	PSGR/PSSL	2	F	F	-	WW (PF00397)[1]; Rotamase (PF00639)[1]	0016853	0	0	1	1	0	0
	EGC04195	CWGR	2	F	F	-	Cpn60_TCP1 (PF00118)[1]	0005524; 0044267	2	0	0	0	0	0
	EGC05068	CWGR	4	F	F	-	BTB (PF00651)[1]	no additional GO	4	0	0	0	0	0
GO:0004190 aspartic-type endopeptidase activity (F)
	EGC02376	PSPSL	1	F	F	-	Asp (PF00026)[1]	0006508	0	0	0	0	0	1
GO:0016538 cyclin-dependent protein kinase regulator activity (F)
	EGC03508	PSPGR	1	F	F	-	CKS (PF01111)[2]	0007049	0	0	0	0	1	0
GO:0043022 ribosome binding (F)
	EGC04102	CWGR	2	F	F	S	eIF-6 (PF01912)[1]	0042256	2	0	0	0	0	0
	EGC02981	CWGR/PSGR	3	F	F	-	eIF-6 (PF01912)[1]	0042256	2	0	1	0	0	0
GO:0008233 peptidase activity (F)
	EGC00486	PSGR/PSPSL	2	F	F	-	SPC25 (PF06703)[1]	0005787; 0005792; 0006465; 0016021	0	0	1	0	0	1
GO:0016780 phosphotransferase activity, for other substituted phosphate groups (F)
	EGC01663	CWSL	2	F	F	-	CDP-OH_P_transf (PF01066)[1]	0008654; 0016020	0	2	0	0	0	0
GO:0016788 hydrolase activity, acting on ester bonds (F)
	EGC03444	PSPGR	1	F	F	-	Lipase_GDSL (PF00657)[1]	0006629	0	0	0	0	1	0
	EGC01224	allSL	7	F	F	-	Tyr_Deacylase (PF02580)[1]	0005737; 0019478	0	4	0	1	0	2
GO:0019239 deaminase activity (F)
	EGC04977	CWGR	1	F	F	-	A_deaminase (PF00962)[1]	0009168	1	0	0	0	0	0
	EGC04157	CWGR	1	F	F	-	A_deaminase (PF00962)[1]	0009168	1	0	0	0	0	0
GO:0008649 rRNA methyltransferase activity (F)
	EGC00755	CWSL	1	F	F	-	RrnaAD (PF00398)[1]	0000154; 0000179	0	1	0	0	0	0
GO:0004047 aminomethyltransferase activity (F)
	EGC01285	CWSL	1	F	F	-	GCV_T (PF01571)[1]	0005737; 0006546	0	1	0	0	0	0
GO:0008137 NADH dehydrogenase (ubiquinone) activity (F)
	EGC03592	PSPGR	1	F	F	-	NDUF_B7 (PF05676)[1]	0003954; 0005739	0	0	0	0	1	0
	EGC00965	PSGR	1	F	F	-	NDUF_B8 (PF05821)[1]	0003954; 0005739	0	0	1	0	0	0
	EGC04174	CWGR	2	F	F	-	CI-B14_5a (PF07347)[1]	0005743; 0042773	2	0	0	0	0	0
GO:0004114 3',5'-cyclic-nucleotide phosphodiesterase activity (F)
	EGC02580	PSPSL	1	F	F	-	PDEase_I (PF00233)[1]	0007165	0	0	0	0	0	1
GO:0051537 2 iron, 2 sulfur cluster binding (F)
	EGC00324	CWGR	6	F	F	S	UCR_TM (PF02921)[1]; Rieske (PF00355)[1]	0008121; 0009055; 0016491; 0055114	6	0	0	0	0	0
GO:0017089 glycolipid transporter activity (F)
	EGC02637	PSSL/PSPSL	4	F	F	-	GLTP (PF08718)[1]	0005737; 0046836; 0051861	0	0	0	3	0	1
GO:0050660 FAD binding (F)
	EGC02532	PSPSL	1	F	F	-	ERO1 (PF04137)[1]	0005515; 0005789; 0006467; 0009055; 0016671	0	0	0	0	0	1
	EGC02178	PSPSL	2	F	F	-	ERO1 (PF04137)[2]	0005515; 0005789; 0006467; 0009055; 0016671	0	0	0	0	0	2
GO:0030189 chaperone activator activity (F)
	EGC00989	PSGR	5	F	F	-	AHSA1 (PF08327)[1]; Aha1_N (PF09229)[1]	0001671; 0005737; 0006950; 0051087	0	0	5	0	0	0
GO:0008190 eukaryotic initiation factor 4E binding (F)
	EGC00472	PSGR/PSPGR	3	F	F	-	eIF_4EBP (PF05456)[1]	0045947	0	0	2	0	1	0
GO:0008121 ubiquinol-cytochrome-c reductase activity (F)
	EGC00264	allSL	3	F	F	-	UCR_hinge (PF02320)[1]	0006122	0	1	0	1	0	1
	EGC01165	PSGR/PSPGR	4	F	F	A	UcrQ (PF02939)[1]	no additional GO	0	0	2	0	2	0
	EGC02188	PSPSL	4	F	F	-	UCR_14kD (PF02271)[1]	0006122	0	0	0	0	0	4
	EGC00324	CWGR	6	F	F	S	UCR_TM (PF02921)[1]; Rieske (PF00355)[1]	0009055; 0016491; 0051537; 0055114	6	0	0	0	0	0
	EGC00357	allSL	17	F	F	-	UCR_14kD (PF02271)[1]	0006122	0	5	0	3	0	9
GO:0015035 protein disulfide oxidoreductase activity (F)
	EGC00387	allSL	13	F	F	S	Glutaredoxin (PF00462)[1]	0009055; 0045454	0	5	0	5	0	3
	EGC01420	CWSL/PSPSL	8	F	F	S	Glutaredoxin (PF00462)[1]	0009055; 0045454	0	6	0	0	0	2
	EGC03379	PSPGR	1	F	F	-	Glutaredoxin (PF00462)[1]	0009055; 0045454	0	0	0	0	1	0
GO:0051087 chaperone binding (F)
	EGC00989	PSGR	5	F	F	-	AHSA1 (PF08327)[1]; Aha1_N (PF09229)[1]	0001671; 0005737; 0006950; 0030189	0	0	5	0	0	0
GO:0015297 antiporter activity (F)
	EGC01684	CWSL/PSPSL	2	F	F	-	MatE (PF01554)[1]	0006855; 0015238; 0016020	0	1	0	0	0	1
	EGC01985	PSPSL	1	F	F	-	MatE (PF01554)[1]	0006855; 0015238; 0016020	0	0	0	0	0	1
GO:0050662 coenzyme binding (F)
	EGC00902	CWSL	2	F	F	-	Epimerase (PF01370)[1]	0003824; 0044237	0	2	0	0	0	0
GO:0003707 steroid hormone receptor activity (F)
	EGC00924	CWSL/PSPSL	3	F	F	-	Hormone_recep (PF00104)[1]	0003700; 0005634; 0006355	0	2	0	0	0	1
GO:0019787 small conjugating protein ligase activity (F)
	EGC00608	PSGR/PSPGR	3	F	F	-	UQ_con (PF00179)[1]	0043687; 0051246	0	0	1	0	2	0
	EGC02495	PSPSL	2	F	F	-	UQ_con (PF00179)[1]	0043687; 0051246	0	0	0	0	0	2
	EGC02550	PSPSL	1	F	F	-	UQ_con (PF00179)[1]	0043687; 0051246	0	0	0	0	0	1
	EGC03362	PSPGR	2	F	F	-	UQ_con (PF00179)[1]	0043687; 0051246	0	0	0	0	2	0
	EGC00780	allSL	6	F	F	S	UQ_con (PF00179)[1]	0043687; 0051246	0	3	0	1	0	2
GO:0003824 catalytic activity (F)
	EGC00389	CWSL	3	F	F	-	BPL_LipA_LipB (PF03099)[1]	0006464	0	3	0	0	0	0
	EGC00626	PSPGR	1	F	F	-	Flavoprotein (PF02441)[1]	no additional GO	0	0	0	0	1	0
	EGC01338	CWSL	1	F	F	-	AMP-binding (PF00501)[1]	0008152	0	1	0	0	0	0
	EGC01768	CWSL	1	F	F	-	Radical_SAM (PF04055)[1]	0051536	0	1	0	0	0	0
	EGC01788	CWSL/PSPSL	2	T	F	-	Spermine_synth (PF01564)[1]	no additional GO	0	1	0	0	0	1
	EGC02404	PSPSL	3	F	F	-	Isochorismatase (PF00857)[1]	0008152	0	0	0	0	0	3
	EGC03074	PSGR	1	F	F	-	PAP2 (PF01569)[1]	0016020	0	0	1	0	0	0
	EGC00790	allSL	6	F	F	A	PAP2 (PF01569)[1]	0016020	0	3	0	2	0	1
	EGC00902	CWSL	2	F	F	-	Epimerase (PF01370)[1]	0044237; 0050662	0	2	0	0	0	0
	EGC02514	PSGR/PSPSL	2	F	F	-	PNP_UDP_1 (PF01048)[1]	0009116	0	0	1	0	0	1
	EGC01070	CWGR/CWSL/PSSL	6	F	F	-	Radical_SAM (PF04055)[2]	0051536	2	3	0	1	0	0
	EGC01197	PSPSL	1	F	F	-	ECH (PF00378)[1]	0008152	0	0	0	0	0	1
	EGC01231	PSPSL	1	F	F	S	Phosphodiest (PF01663)[1]	no additional GO	0	0	0	0	0	1
	EGC01518	CWSL	2	F	F	A	PAP2 (PF01569)[1]	0016020	0	2	0	0	0	0
	EGC02070	PSPSL	1	F	F	-	Prenyltrans (PF00432)[2]	no additional GO	0	0	0	0	0	1
	EGC03304	PSGR	1	F	F	-	PNP_UDP_1 (PF01048)[1]	0009116	0	0	1	0	0	0
GO:0008236 serine-type peptidase activity (F)
	EGC01698	CWSL	1	F	F	-	Peptidase_S28 (PF05577)[1]	0006508	0	1	0	0	0	0
	EGC02381	PSPSL	1	F	F	S	Peptidase_S28 (PF05577)[1]	0006508	0	0	0	0	0	1
	EGC00773	CWSL	2	F	F	S	Peptidase_S28 (PF05577)[1]	0006508	0	2	0	0	0	0
GO:0008853 exodeoxyribonuclease III activity (F)
	EGC03061	PSGR	1	F	F	-	Rad1 (PF02144)[1]	0003684; 0005634; 0006281	0	0	1	0	0	0
GO:0008474 palmitoyl-(protein) hydrolase activity (F)
	EGC01388	CWSL/PSPSL	2	T	F	S	Palm_thioest (PF02089)[1]	0006464	0	1	0	0	0	1
GO:0004197 cysteine-type endopeptidase activity (F)
	EGC01297	CWSL	4	F	F	-	Peptidase_C14 (PF00656)[1]	0006508	0	4	0	0	0	0
	EGC04539	PSSL	1	F	F	-	Peptidase_C14 (PF00656)[1]	0006508	0	0	0	1	0	0
	EGC03854	PSSL	1	T	T	-	Peptidase_C14 (PF00656)[1]	0006508	0	0	0	1	0	0
GO:0016624 oxidoreductase activity, acting on the aldehyde or oxo group of donors, disulfide as acceptor (F)
	EGC05022	CWGR	1	F	F	-	E1_dh (PF00676)[1]	0008152	1	0	0	0	0	0
GO:0008276 protein methyltransferase activity (F)
	EGC02011	PSPSL	1	F	F	-	PrmA (PF06325)[1]	0005737; 0006479	0	0	0	0	0	1
	EGC00531	PSSL/PSPSL	7	F	F	-	PrmA (PF06325)[1]	0005737; 0006479	0	0	0	1	0	6
GO:0004365 glyceraldehyde-3-phosphate dehydrogenase (phosphorylating) activity (F)
	EGC00305	allGR	8	F	F	-	Gp_dh_C (PF02800)[1]; Gp_dh_N (PF00044)[1]	0006006; 0051287	4	0	2	0	2	0
GO:0003697 single-stranded DNA binding (F)
	EGC01668	CWGR/CWSL	2	F	F	S	SSB (PF00436)[1]	no additional GO	1	1	0	0	0	0
GO:0016705 oxidoreductase activity, acting on paired donors, with incorporation or reduction of molecular oxygen (F)
	EGC02529	PSPSL	1	F	F	-	FA_desaturase (PF00487)[1]; Lipid_DES (PF08557)[1]	0006629; 0006633; 0016021; 0016491; 0055114	0	0	0	0	0	1
GO:0004784 superoxide dismutase activity (F)
	EGC00326	CWGR/PSPSL	2	F	F	-	Sod_Fe_N (PF00081)[1]	0006801; 0046872	1	0	0	0	0	1
GO:0009055 electron carrier activity (F)
	EGC00088	CWGR/PSPGR/PSPSL	3	F	F	S	COX1 (PF00115)[1]	0005506; 0009060; 0016021; 0020037	1	0	0	0	1	1
	EGC00253	PSPGR	2	F	F	-	Cytochrom_C (PF00034)[1]	0005506; 0020037	0	0	0	0	2	0
	EGC00387	allSL	13	F	F	S	Glutaredoxin (PF00462)[1]	0015035; 0045454	0	5	0	5	0	3
	EGC01420	CWSL/PSPSL	8	F	F	S	Glutaredoxin (PF00462)[1]	0015035; 0045454	0	6	0	0	0	2
	EGC04834	PSGR	1	F	F	-	Fer4 (PF00037)[2]	0051536	0	0	1	0	0	0
	EGC02532	PSPSL	1	F	F	-	ERO1 (PF04137)[1]	0005515; 0005789; 0006467; 0016671; 0050660	0	0	0	0	0	1
	EGC03367	PSPGR	3	F	F	A	FAD_binding_6 (PF00970)[1]; NAD_binding_1 (PF00175)[1]	0016491	0	0	0	0	3	0
	EGC03379	PSPGR	1	F	F	-	Glutaredoxin (PF00462)[1]	0015035; 0045454	0	0	0	0	1	0
	EGC03652	PSPGR	1	F	F	A	COX1 (PF00115)[1]	0005506; 0009060; 0016021; 0020037	0	0	0	0	1	0
	EGC05043	CWGR	1	F	F	-	FAD_binding_6 (PF00970)[1]	0016491	1	0	0	0	0	0
	EGC00086	PSPGR	2	F	F	A	COX2 (PF00116)[1]; COX2_TM (PF02790)[1]	0004129; 0005507; 0016020; 0016021; 0022900	0	0	0	0	2	0
	EGC00324	CWGR	6	F	F	S	UCR_TM (PF02921)[1]; Rieske (PF00355)[1]	0008121; 0016491; 0051537; 0055114	6	0	0	0	0	0
	EGC00994	PSGR	1	F	F	-	Fer2 (PF00111)[1]	0051536	0	0	1	0	0	0
	EGC02178	PSPSL	2	F	F	-	ERO1 (PF04137)[2]	0005515; 0005789; 0006467; 0016671; 0050660	0	0	0	0	0	2
GO:0008237 metallopeptidase activity (F)
	EGC04785	PSGR	1	F	F	-	M20_dimer (PF07687)[1]; Peptidase_M20 (PF01546)[1]	0006508; 0016787; 0046983	0	0	1	0	0	0
	EGC01496	CWSL/PSPSL	3	F	F	-	Peptidase_M20 (PF01546)[1]	0006508	0	2	0	0	0	1
	EGC02921	PSGR	1	F	F	-	Peptidase_M20 (PF01546)[1]	0006508	0	0	1	0	0	0
GO:0005085 guanyl-nucleotide exchange factor activity (F)
	EGC03600	PSPGR	2	F	F	-	Mss4 (PF04421)[1]	0007264	0	0	0	0	2	0
GO:0004332 fructose-bisphosphate aldolase activity (F)
	EGC00369	allSL/CWGR/PSGR	44	F	F	-	Glycolytic (PF00274)[1]	0006096	3	23	1	7	0	10
GO:0030272 5-formyltetrahydrofolate cyclo-ligase activity (F)
	EGC02321	PSPSL	1	F	F	-	5-FTHF_cyc-lig (PF01812)[1]	0005524; 0009396	0	0	0	0	0	1
	EGC00649	PSPSL	1	F	F	-	5-FTHF_cyc-lig (PF01812)[1]	0005524; 0009396	0	0	0	0	0	1
GO:0000166 nucleotide binding (F)
	EGC00376	allSL	8	T	T	-	tRNA-synt_1b (PF00579)[2]	0004812; 0005524; 0005737; 0006412; 0006418	0	5	0	2	0	1
	EGC01729	CWSL	1	F	F	-	ATP_bind_1 (PF03029)[1]	no additional GO	0	1	0	0	0	0
	EGC02095	PSPSL	1	F	F	-	tRNA-synt_2 (PF00152)[1]	0004812; 0005524; 0005737; 0006412; 0006418	0	0	0	0	0	1
	EGC03146	PSGR	1	F	F	-	tRNA-synt_2b (PF00587)[1]	0004812; 0005524; 0005737; 0006412; 0006418	0	0	1	0	0	0
	EGC04070	CWGR	1	F	F	-	tRNA-synt_2 (PF00152)[1]	0004812; 0005524; 0005737; 0006412; 0006418	1	0	0	0	0	0
	EGC04744	PSGR	1	F	F	-	tRNA-synt_1c_C (PF03950)[1]	0004812; 0005524; 0005737; 0006412; 0006424	0	0	1	0	0	0
	EGC00558	PSSL	1	F	F	S	ATP_bind_1 (PF03029)[1]	no additional GO	0	0	0	1	0	0
	EGC00932	CWSL	1	F	F	-	tRNA-synt_1c (PF00749)[1]	0004812; 0005524; 0005737; 0006412; 0006424	0	1	0	0	0	0
	EGC02925	PSGR	2	F	F	-	tRNA-synt_1 (PF00133)[2]	0004812; 0005524; 0005737; 0006412; 0006418	0	0	2	0	0	0
	EGC01577	CWSL/PSPSL	6	T	T	-	ATP_bind_1 (PF03029)[1]	no additional GO	0	2	0	0	0	4
GO:0005544 calcium-dependent phospholipid binding (F)
	EGC00272	CWGR/PSPGR	4	F	F	S	Annexin (PF00191)[4]	0005509	3	0	0	0	1	0
	EGC00693	allSL	24	F	F	-	Annexin (PF00191)[4]	0005509	0	14	0	4	0	6
	EGC01303	CWSL	1	F	F	-	Annexin (PF00191)[1]	0005509	0	1	0	0	0	0
	EGC00278	CWGR	2	F	F	-	Annexin (PF00191)[4]	0005509	2	0	0	0	0	0
	EGC00359	allSL/PSGR	13	F	F	-	Annexin (PF00191)[4]	0005509	0	1	1	1	0	10
	EGC03273	PSGR	1	F	F	-	Annexin (PF00191)[4]	0005509	0	0	1	0	0	0
GO:0004611 phosphoenolpyruvate carboxykinase activity (F)
	EGC04068	CWGR	5	F	F	-	PEPCK (PF00821)[1]	0005525; 0006094	5	0	0	0	0	0
	EGC04111	CWGR	2	F	F	-	PEPCK (PF00821)[1]	0005525; 0006094	2	0	0	0	0	0
	EGC03250	CWGR/PSGR	5	F	F	-	PEPCK (PF00821)[1]	0005525; 0006094	4	0	1	0	0	0
GO:0030674 protein binding, bridging (F)
	EGC02617	PSPSL	1	F	F	-	Fascin (PF06268)[1]	0051015	0	0	0	0	0	1
GO:0004523 ribonuclease H activity (F)
	EGC01316	CWSL	2	F	F	-	RNase_HII (PF01351)[1]	0003723	0	2	0	0	0	0
GO:0019904 protein domain specific binding (F)
	EGC02229	CWGR/PSGR/PSPSL	4	F	F	-	14-3-3 (PF00244)[1]	no additional GO	1	0	2	0	0	1
	EGC02546	PSPGR/PSPSL	4	F	F	-	14-3-3 (PF00244)[1]	no additional GO	0	0	0	0	3	1
	EGC02757	PSGR/PSPGR	6	F	F	-	14-3-3 (PF00244)[1]	no additional GO	0	0	3	0	3	0
GO:0046961 hydrogen ion transporting ATPase activity, rotational mechanism (F)
	EGC04087	CWGR	2	F	F	-	vATP-synt_E (PF01991)[1]	0015986; 0033178	2	0	0	0	0	0
	EGC03474	PSPGR	2	F	F	-	OSCP (PF00213)[1]	0015986; 0045261; 0046933	0	0	0	0	2	0
	EGC00360	CWSL	3	F	F	-	ATP-synt_ab_N (PF02874)[1]	0015992; 0016469; 0046034; 0046933	0	3	0	0	0	0
	EGC05083	CWGR	1	F	F	-	ATP-synt_ab_N (PF02874)[1]	0015992; 0016469; 0046034; 0046933	1	0	0	0	0	0
GO:0043565 sequence-specific DNA binding (F)
	EGC00652	allSL	6	F	F	-	CBFD_NFYB_HMF (PF00808)[1]	0005622	0	1	0	2	0	3
	EGC00684	allSL	21	F	F	-	CBFD_NFYB_HMF (PF00808)[1]	0005622	0	4	0	5	0	12
	EGC01993	PSSL/PSPSL	2	F	F	-	CBFD_NFYB_HMF (PF00808)[1]	0005622	0	0	0	1	0	1
	EGC01866	PSSL/PSPSL	2	F	F	-	CBFD_NFYB_HMF (PF00808)[1]	0005622	0	0	0	1	0	1
	EGC02197	PSPSL	1	F	F	-	Fork_head (PF00250)[1]	0003700; 0005634; 0006355	0	0	0	0	0	1
	EGC02533	PSPSL	1	F	F	-	CBFD_NFYB_HMF (PF00808)[1]	0005622	0	0	0	0	0	1
	EGC04309	PSPGR	1	F	F	-	bZIP_2 (PF07716)[1]	0003700; 0005634; 0006355; 0046983	0	0	0	0	1	0
	EGC00737	CWGR	1	F	F	-	Ets (PF00178)[1]	0003700; 0005634; 0006355	1	0	0	0	0	0
	EGC01571	CWSL	3	F	F	-	SRF-TF (PF00319)[1]	0003700; 0005634; 0006355	0	3	0	0	0	0
	EGC03319	PSGR	2	F	F	-	HTH_3 (PF01381)[1]; MBF1 (PF08523)[1]	no additional GO	0	0	2	0	0	0
GO:0003951 NAD+ kinase activity (F)
	EGC05000	CWGR	1	F	F	-	NAD_kinase (PF01513)[1]	0008152	1	0	0	0	0	0
GO:0030170 pyridoxal phosphate binding (F)
	EGC00294	CWGR	1	F	F	-	Aminotran_3 (PF00202)[1]	0008483	1	0	0	0	0	0
	EGC01956	PSPSL	1	T	T	A	Pyridoxal_deC (PF00282)[1]	0016831; 0019752	0	0	0	0	0	1
	EGC04960	CWGR	1	F	F	S	Aminotran_1_2 (PF00155)[1]	0009058; 0016769	1	0	0	0	0	0
GO:0051861 glycolipid binding (F)
	EGC02637	PSSL/PSPSL	4	F	F	-	GLTP (PF08718)[1]	0005737; 0017089; 0046836	0	0	0	3	0	1
GO:0005094 Rho GDP-dissociation inhibitor activity (F)
	EGC00342	CWGR	1	F	F	-	Rho_GDI (PF02115)[1]	0005737	1	0	0	0	0	0
GO:0005506 iron ion binding (F)
	EGC00088	CWGR/PSPGR/PSPSL	3	F	F	S	COX1 (PF00115)[1]	0009055; 0009060; 0016021; 0020037	1	0	0	0	1	1
	EGC00253	PSPGR	2	F	F	-	Cytochrom_C (PF00034)[1]	0009055; 0020037	0	0	0	0	2	0
	EGC03652	PSPGR	1	F	F	A	COX1 (PF00115)[1]	0009055; 0009060; 0016021; 0020037	0	0	0	0	1	0
	EGC05060	CWGR	1	F	F	-	CybS (PF05328)[1]	0005740; 0006099; 0016021; 0020037	1	0	0	0	0	0
GO:0008603 cAMP-dependent protein kinase regulator activity (F)
	EGC01445	CWSL/PSSL	4	T	T	-	RIIa (PF02197)[1]	0007165	0	2	0	2	0	0
GO:0005215 transporter activity (F)
	EGC00330	CWGR	1	F	F	-	MIP (PF00230)[1]	0006810; 0016020	1	0	0	0	0	0
	EGC02621	PSPSL	1	F	F	A	Sugar_tr (PF00083)[1]	0006810; 0016021	0	0	0	0	0	1
GO:0005391 sodium:potassium-exchanging ATPase activity (F)
	EGC00941	PSGR	4	F	F	A	Na_K-ATPase (PF00287)[1]	0006754; 0006813; 0006814; 0016020	0	0	4	0	0	0
	EGC02021	PSPSL	1	T	F	S	Na_K-ATPase (PF00287)[1]	0006754; 0006813; 0006814; 0016020	0	0	0	0	0	1
	EGC04085	CWGR	2	F	F	-	Na_K-ATPase (PF00287)[1]	0006754; 0006813; 0006814; 0016020	2	0	0	0	0	0
	EGC03335	PSGR	1	F	F	A	Na_K-ATPase (PF00287)[1]	0006754; 0006813; 0006814; 0016020	0	0	1	0	0	0
GO:0008026 ATP-dependent helicase activity (F)
	EGC01987	PSPSL	1	F	F	-	DEAD (PF00270)[1]	0003676; 0005524	0	0	0	0	0	1
	EGC03554	PSPGR	1	F	F	-	DEAD (PF00270)[1]	0003676; 0005524	0	0	0	0	1	0
	EGC00363	allSL	16	F	F	-	DEAD (PF00270)[1]	0003676; 0005524	0	7	0	1	0	8
GO:0003954 NADH dehydrogenase activity (F)
	EGC03592	PSPGR	1	F	F	-	NDUF_B7 (PF05676)[1]	0005739; 0008137	0	0	0	0	1	0
	EGC00965	PSGR	1	F	F	-	NDUF_B8 (PF05821)[1]	0005739; 0008137	0	0	1	0	0	0
GO:0004221 ubiquitin thiolesterase activity (F)
	EGC03631	PSPGR	1	F	F	-	Peptidase_C12 (PF01088)[1]	0005622; 0006511	0	0	0	0	1	0
GO:0016820 hydrolase activity, acting on acid anhydrides, catalyzing transmembrane movement of substances (F)
	EGC02700	PSPGR	1	F	F	-	V-ATPase_G (PF03179)[1]	0015992; 0016471	0	0	0	0	1	0
	EGC04244	CWGR	1	F	F	-	ATP-synt_ab_C (PF00306)[1]	0015986; 0033178	1	0	0	0	0	0
GO:0004590 orotidine-5'-phosphate decarboxylase activity (F)
	EGC04151	CWGR	1	F	F	-	OMPdecase (PF00215)[1]	0006207	1	0	0	0	0	0
GO:0046873 metal ion transmembrane transporter activity (F)
	EGC01520	CWSL	2	F	F	-	Zip (PF02535)[1]	0016020; 0030001	0	2	0	0	0	0
GO:0016887 ATPase activity (F)
	EGC01667	CWSL	1	F	F	-	ABC_tran (PF00005)[1]	0005524	0	1	0	0	0	0
GO:0003676 nucleic acid binding (F)
	EGC00286	CWGR	1	F	F	-	RRM_1 (PF00076)[1]	no additional GO	1	0	0	0	0	0
	EGC00476	PSGR	1	F	F	-	RRM_1 (PF00076)[1]	no additional GO	0	0	1	0	0	0
	EGC00891	CWGR	1	F	F	-	RRM_1 (PF00076)[2]	no additional GO	1	0	0	0	0	0
	EGC00909	CWGR/PSGR	2	F	F	-	RRM_1 (PF00076)[1]	no additional GO	1	0	1	0	0	0
	EGC01383	allSL	10	F	F	-	RRM_1 (PF00076)[2]	no additional GO	0	2	0	3	0	5
	EGC01595	CWSL	2	F	F	-	RRM_1 (PF00076)[1]	no additional GO	0	2	0	0	0	0
	EGC01987	PSPSL	1	F	F	-	DEAD (PF00270)[1]	0005524; 0008026	0	0	0	0	0	1
	EGC02466	PSPSL	1	F	F	-	RRM_1 (PF00076)[1]	no additional GO	0	0	0	0	0	1
	EGC02694	PSGR/PSPGR	2	F	F	-	RRM_1 (PF00076)[1]	no additional GO	0	0	1	0	1	0
	EGC03475	PSPGR	2	F	F	-	SAP (PF02037)[1]	no additional GO	0	0	0	0	2	0
	EGC03540	PSPGR	1	F	F	-	RRM_1 (PF00076)[2]	no additional GO	0	0	0	0	1	0
	EGC03554	PSPGR	1	F	F	-	DEAD (PF00270)[1]	0005524; 0008026	0	0	0	0	1	0
	EGC04088	CWGR	1	F	F	-	RRM_1 (PF00076)[1]	no additional GO	1	0	0	0	0	0
	EGC04749	PSGR	1	F	F	-	Helicase_C (PF00271)[1]	0004386; 0005524	0	0	1	0	0	0
	EGC04892	CWGR	1	F	F	-	tRNA_anti (PF01336)[1]	no additional GO	1	0	0	0	0	0
	EGC04978	CWGR	1	F	F	-	RRM_1 (PF00076)[2]	no additional GO	1	0	0	0	0	0
	EGC00517	PSGR	1	F	F	-	zf-CCCH (PF00642)[2]; RRM_1 (PF00076)[1]	0008270	0	0	1	0	0	0
	EGC00880	CWGR	1	F	F	-	tRNA_anti (PF01336)[1]	no additional GO	1	0	0	0	0	0
	EGC00977	PSGR	1	F	F	-	RRM_1 (PF00076)[1]	no additional GO	0	0	1	0	0	0
	EGC01267	CWSL/PSPSL	5	T	T	-	zf-CCCH (PF00642)[1]; zf-U1 (PF06220)[1]	0008270	0	4	0	0	0	1
	EGC01324	CWSL	1	F	F	-	Endonuclease_NS (PF01223)[1]	0004519	0	1	0	0	0	0
	EGC01842	PSPSL	1	T	T	-	RRM_1 (PF00076)[1]	no additional GO	0	0	0	0	0	1
	EGC02954	PSGR	2	F	F	-	zf-CCHC (PF00098)[4]	0008270	0	0	2	0	0	0
	EGC02999	PSGR	4	F	F	-	RRM_1 (PF00076)[2]	no additional GO	0	0	4	0	0	0
	EGC03036	PSGR	1	F	F	-	RRM_1 (PF00076)[1]	no additional GO	0	0	1	0	0	0
	EGC03378	PSPGR	2	F	F	-	TFIIS_C (PF01096)[1]; RNA_POL_M_15KD (PF02150)[1]	0003677; 0003899; 0006350; 0008270; 0030528; 0045449	0	0	0	0	2	0
	EGC03435	allGR	9	F	F	-	zf-CCHC (PF00098)[2]	0008270	3	0	1	0	5	0
	EGC04347	PSPGR	1	F	F	-	Helicase_C (PF00271)[1]	0004386; 0005524	0	0	0	0	1	0
	EGC04670	PSSL	1	F	F	-	RRM_1 (PF00076)[1]; G-patch (PF01585)[1]	0005622	0	0	0	1	0	0
	EGC05044	CWGR	2	F	F	-	RRM_1 (PF00076)[1]	no additional GO	2	0	0	0	0	0
	EGC00363	allSL	16	F	F	-	DEAD (PF00270)[1]	0005524; 0008026	0	7	0	1	0	8
	EGC00676	CWSL/PSPSL	5	F	F	-	Pro_isomerase (PF00160)[1]; RRM_1 (PF00076)[1]	0003755	0	2	0	0	0	3
	EGC03303	PSGR/PSPGR	2	F	F	-	RRM_1 (PF00076)[2]	no additional GO	0	0	1	0	1	0
GO:0016491 oxidoreductase activity (F)
	EGC00028	CWGR	3	F	F	-	Ldh_1_N (PF00056)[1]; Ldh_1_C (PF02866)[1]	no additional GO	3	0	0	0	0	0
	EGC00084	allGR	10	F	F	-	1-cysPrx_C (PF10417)[1]; AhpC-TSA (PF00578)[1]	0016209	5	0	4	0	1	0
	EGC00284	CWGR	22	F	F	A	Ldh_1_N (PF00056)[1]; Ldh_1_C (PF02866)[1]	no additional GO	22	0	0	0	0	0
	EGC00302	CWGR	1	F	F	-	Ldh_1_C (PF02866)[1]	no additional GO	1	0	0	0	0	0
	EGC00464	CWGR/PSGR	2	F	F	-	Aldo_ket_red (PF00248)[1]	0055114	1	0	1	0	0	0
	EGC00918	PSPGR/CWSL/PSPSL	10	F	F	-	1-cysPrx_C (PF10417)[1]; AhpC-TSA (PF00578)[1]	0016209	0	4	0	0	1	5
	EGC02044	PSPSL	1	F	F	-	Aldo_ket_red (PF00248)[1]	0055114	0	0	0	0	0	1
	EGC04879	CWGR	2	F	F	-	Aldedh (PF00171)[1]	0008152	2	0	0	0	0	0
	EGC04966	CWGR	1	F	F	-	Ldh_1_N (PF00056)[1]	no additional GO	1	0	0	0	0	0
	EGC00794	CWGR	1	F	F	-	adh_short (PF00106)[1]	0008152	1	0	0	0	0	0
	EGC00799	CWGR	1	F	F	-	Aldo_ket_red (PF00248)[1]	0055114	1	0	0	0	0	0
	EGC00997	PSGR	1	F	F	S	adh_short (PF00106)[1]	0008152	0	0	1	0	0	0
	EGC01019	PSGR	1	F	F	-	Aldo_ket_red (PF00248)[1]	0055114	0	0	1	0	0	0
	EGC01022	PSGR	1	F	F	-	AhpC-TSA (PF00578)[1]	0016209	0	0	1	0	0	0
	EGC02334	PSGR/PSPSL	3	F	F	-	adh_short (PF00106)[1]	0008152	0	0	2	0	0	1
	EGC02529	PSPSL	1	F	F	-	FA_desaturase (PF00487)[1]; Lipid_DES (PF08557)[1]	0006629; 0006633; 0016021; 0016705; 0055114	0	0	0	0	0	1
	EGC02895	PSSL	1	F	F	-	Aldo_ket_red (PF00248)[1]	0055114	0	0	0	1	0	0
	EGC03136	PSGR	2	F	F	-	adh_short (PF00106)[1]	0008152	0	0	2	0	0	0
	EGC03367	PSPGR	3	F	F	A	FAD_binding_6 (PF00970)[1]; NAD_binding_1 (PF00175)[1]	0009055	0	0	0	0	3	0
	EGC03613	PSPGR	2	F	F	-	Aldo_ket_red (PF00248)[1]	0055114	0	0	0	0	2	0
	EGC04428	PSSL	1	F	F	-	Aldo_ket_red (PF00248)[1]	0055114	0	0	0	1	0	0
	EGC05043	CWGR	1	F	F	-	FAD_binding_6 (PF00970)[1]	0009055	1	0	0	0	0	0
	EGC00324	CWGR	6	F	F	S	UCR_TM (PF02921)[1]; Rieske (PF00355)[1]	0008121; 0009055; 0051537; 0055114	6	0	0	0	0	0
	EGC01322	CWSL	1	T	T	-	DAO (PF01266)[1]	no additional GO	0	1	0	0	0	0
	EGC01569	CWSL	1	F	F	-	Aldo_ket_red (PF00248)[1]	0055114	0	1	0	0	0	0
	EGC02722	allGR	26	F	F	-	1-cysPrx_C (PF10417)[1]; AhpC-TSA (PF00578)[1]	0016209	15	0	4	0	7	0
	EGC04150	CWGR	3	F	F	-	adh_short (PF00106)[1]	0008152	3	0	0	0	0	0
	EGC05011	CWGR	1	F	F	-	AhpC-TSA (PF00578)[1]	0016209	1	0	0	0	0	0
GO:0004550 nucleoside diphosphate kinase activity (F)
	EGC00778	CWSL/PSPSL	7	F	F	-	NDK (PF00334)[1]	0005524; 0006183; 0006228; 0006241	0	3	0	0	0	4
GO:0000213 tRNA-intron endonuclease activity (F)
	EGC03870	PSSL	2	F	F	-	tRNA_int_endo (PF01974)[1]	0000214; 0006388	0	0	0	2	0	0
GO:0005198 structural molecule activity (F)
	EGC01390	CWSL	1	F	F	-	COPI_C (PF06957)[1]	0005515; 0006886; 0016192; 0030126	0	1	0	0	0	0
GO:0051015 actin filament binding (F)
	EGC02617	PSPSL	1	F	F	-	Fascin (PF06268)[1]	0030674	0	0	0	0	0	1
GO:0008199 ferric iron binding (F)
	EGC00020	allGR	4	F	F	-	Ferritin (PF00210)[1]	0006879	1	0	2	0	1	0
GO:0004872 receptor activity (F)
	EGC00837	allSL	5	T	T	A	Renin_r (PF07850)[1]	0016021	0	1	0	2	0	2
	EGC00854	CWSL	1	F	F	A	Renin_r (PF07850)[1]	0016021	0	1	0	0	0	0
	EGC00366	allSL	62	T	T	A	Renin_r (PF07850)[1]	0016021	0	17	0	37	0	8
GO:0004089 carbonate dehydratase activity (F)
	EGC02968	CWGR/PSGR	2	F	F	-	Carb_anhydrase (PF00194)[2]	0006730; 0008270	1	0	1	0	0	0
GO:0004298 threonine-type endopeptidase activity (F)
	EGC00447	PSGR	1	F	F	-	Proteasome (PF00227)[1]; Proteasome_A_N (PF10584)[1]	0005839; 0006511	0	0	1	0	0	0
	EGC01111	PSGR/PSPGR	3	F	F	-	Proteasome (PF00227)[1]	0005839; 0006511	0	0	2	0	1	0
	EGC03202	PSGR	3	F	F	-	Proteasome (PF00227)[1]; Proteasome_A_N (PF10584)[1]	0005839; 0006511	0	0	3	0	0	0
	EGC04096	CWGR	4	F	F	-	Proteasome (PF00227)[1]	0005839; 0006511	4	0	0	0	0	0
	EGC03550	PSPGR	2	F	F	-	Proteasome (PF00227)[1]	0005839; 0006511	0	0	0	0	2	0
	EGC03235	PSGR	1	F	F	-	Proteasome (PF00227)[1]; Proteasome_A_N (PF10584)[1]	0005839; 0006511	0	0	1	0	0	0
GO:0005524 ATP binding (F)
	EGC00291	CWGR/PSPSL	3	F	F	-	Pkinase (PF00069)[1]	0004672; 0006468	2	0	0	0	0	1
	EGC00376	allSL	8	T	T	-	tRNA-synt_1b (PF00579)[2]	0000166; 0004812; 0005737; 0006412; 0006418	0	5	0	2	0	1
	EGC00627	allGR/PSPSL	15	F	F	-	HSP90 (PF00183)[1]; HATPase_c (PF02518)[1]	0006457; 0051082	6	0	5	0	1	3
	EGC00898	CWGR	1	F	F	-	AAA (PF00004)[1]	no additional GO	1	0	0	0	0	0
	EGC00904	allGR	4	F	F	-	Cpn10 (PF00166)[1]	0006457	1	0	2	0	1	0
	EGC01185	PSPSL	1	F	F	-	Pkinase (PF00069)[1]	0004672; 0006468	0	0	0	0	0	1
	EGC01346	CWSL	1	F	F	-	Pkinase (PF00069)[1]	0004672; 0006468	0	1	0	0	0	0
	EGC01380	CWGR/CWSL	2	F	F	-	Cpn60_TCP1 (PF00118)[1]	0005515; 0044267	1	1	0	0	0	0
	EGC01987	PSPSL	1	F	F	-	DEAD (PF00270)[1]	0003676; 0008026	0	0	0	0	0	1
	EGC02047	PSGR/PSPSL	4	F	F	-	Pkinase (PF00069)[1]	0004672; 0006468	0	0	2	0	0	2
	EGC02057	PSPSL	1	F	F	-	Pkinase (PF00069)[1]	0004672; 0006468	0	0	0	0	0	1
	EGC02095	PSPSL	1	F	F	-	tRNA-synt_2 (PF00152)[1]	0000166; 0004812; 0005737; 0006412; 0006418	0	0	0	0	0	1
	EGC02321	PSPSL	1	F	F	-	5-FTHF_cyc-lig (PF01812)[1]	0009396; 0030272	0	0	0	0	0	1
	EGC03130	PSGR	1	F	F	-	Rep_fac_C (PF08542)[1]	0003689; 0005663; 0006260	0	0	1	0	0	0
	EGC03146	PSGR	1	F	F	-	tRNA-synt_2b (PF00587)[1]	0000166; 0004812; 0005737; 0006412; 0006418	0	0	1	0	0	0
	EGC03554	PSPGR	1	F	F	-	DEAD (PF00270)[1]	0003676; 0008026	0	0	0	0	1	0
	EGC04070	CWGR	1	F	F	-	tRNA-synt_2 (PF00152)[1]	0000166; 0004812; 0005737; 0006412; 0006418	1	0	0	0	0	0
	EGC04132	CWGR	1	F	F	-	Pkinase (PF00069)[1]	0004672; 0006468	1	0	0	0	0	0
	EGC04744	PSGR	1	F	F	-	tRNA-synt_1c_C (PF03950)[1]	0000166; 0004812; 0005737; 0006412; 0006424	0	0	1	0	0	0
	EGC04749	PSGR	1	F	F	-	Helicase_C (PF00271)[1]	0003676; 0004386	0	0	1	0	0	0
	EGC04804	PSGR	1	F	F	-	PRK (PF00485)[1]	0008152; 0016301	0	0	1	0	0	0
	EGC04962	CWGR	1	F	F	-	dNK (PF01712)[1]	0006139; 0016773	1	0	0	0	0	0
	EGC00454	PSGR	1	F	F	-	ADK (PF00406)[1]; ADK_lid (PF05191)[1]	0004017; 0006139; 0019205	0	0	1	0	0	0
	EGC00649	PSPSL	1	F	F	-	5-FTHF_cyc-lig (PF01812)[1]	0009396; 0030272	0	0	0	0	0	1
	EGC00804	CWGR	2	F	F	-	CoaE (PF01121)[1]	no additional GO	2	0	0	0	0	0
	EGC00932	CWSL	1	F	F	-	tRNA-synt_1c (PF00749)[1]	0000166; 0004812; 0005737; 0006412; 0006424	0	1	0	0	0	0
	EGC01667	CWSL	1	F	F	-	ABC_tran (PF00005)[1]	0016887	0	1	0	0	0	0
	EGC01932	PSPSL	1	F	F	-	Pkinase (PF00069)[1]	0004672; 0006468	0	0	0	0	0	1
	EGC02916	PSGR	1	F	F	-	S-AdoMet_synt_C (PF02773)[1]; S-AdoMet_synt_M (PF02772)[1]	0004478; 0006730	0	0	1	0	0	0
	EGC02925	PSGR	2	F	F	-	tRNA-synt_1 (PF00133)[2]	0000166; 0004812; 0005737; 0006412; 0006418	0	0	2	0	0	0
	EGC03213	PSGR	1	F	F	-	AAA (PF00004)[1]	no additional GO	0	0	1	0	0	0
	EGC03220	PSGR	2	F	F	-	dNK (PF01712)[1]	0006139; 0016773	0	0	2	0	0	0
	EGC04209	CWGR	1	F	F	-	Cpn60_TCP1 (PF00118)[1]	0005515; 0044267	1	0	0	0	0	0
	EGC04245	CWGR	1	F	F	-	Pkinase_Tyr (PF07714)[1]	0004713; 0006468	1	0	0	0	0	0
	EGC04347	PSPGR	1	F	F	-	Helicase_C (PF00271)[1]	0003676; 0004386	0	0	0	0	1	0
	EGC00363	allSL	16	F	F	-	DEAD (PF00270)[1]	0003676; 0008026	0	7	0	1	0	8
	EGC00778	CWSL/PSPSL	7	F	F	-	NDK (PF00334)[1]	0004550; 0006183; 0006228; 0006241	0	3	0	0	0	4
	EGC01167	CWGR/PSPSL	2	F	F	-	Cpn60_TCP1 (PF00118)[1]	0005515; 0044267	1	0	0	0	0	1
	EGC02260	PSPSL	1	F	F	-	Pkinase (PF00069)[1]	0004672; 0006468	0	0	0	0	0	1
	EGC04162	CWGR	1	F	F	-	Pkinase_Tyr (PF07714)[1]	0004713; 0006468	1	0	0	0	0	0
	EGC04195	CWGR	2	F	F	-	Cpn60_TCP1 (PF00118)[1]	0005515; 0044267	2	0	0	0	0	0
	EGC04710	PSGR	1	F	F	S	HGTP_anticodon (PF03129)[1]	0004812; 0006412	0	0	1	0	0	0
	EGC05106	CWGR	1	F	F	-	Pkinase (PF00069)[1]	0004672; 0006468	1	0	0	0	0	0
GO:0016830 carbon-carbon lyase activity (F)
	EGC00361	CWSL	2	F	F	-	HpcH_HpaI (PF03328)[1]	0006725	0	2	0	0	0	0
	EGC00753	CWGR/CWSL/PSPSL	21	F	F	-	HpcH_HpaI (PF03328)[1]	0006725	1	15	0	0	0	5
GO:0004252 serine-type endopeptidase activity (F)
	EGC04216	CWGR/PSPGR	2	F	F	-	Trypsin (PF00089)[1]	0006508	1	0	0	0	1	0
GO:0005097 Rab GTPase activator activity (F)
	EGC01964	PSPSL	1	F	F	-	TBC (PF00566)[1]	0005622; 0032313	0	0	0	0	0	1
	EGC00855	CWSL/PSPSL	6	T	T	-	TBC (PF00566)[1]	0005622; 0032313	0	4	0	0	0	2
	EGC02565	PSPSL	1	F	F	-	TBC (PF00566)[1]	0005622; 0032313	0	0	0	0	0	1
	EGC00688	PSPSL	1	F	F	-	TBC (PF00566)[1]	0005622; 0032313	0	0	0	0	0	1
GO:0046912 transferase activity, transferring acyl groups, acyl groups converted into alkyl on transfer (F)
	EGC04146	CWGR	2	F	F	-	Citrate_synt (PF00285)[1]	0044262	2	0	0	0	0	0
	EGC00287	CWGR	3	F	F	-	Citrate_synt (PF00285)[1]	0044262	3	0	0	0	0	0
GO:0016671 oxidoreductase activity, acting on sulfur group of donors, disulfide as acceptor (F)
	EGC02532	PSPSL	1	F	F	-	ERO1 (PF04137)[1]	0005515; 0005789; 0006467; 0009055; 0050660	0	0	0	0	0	1
	EGC01853	CWGR/PSPSL	4	F	F	-	PMSR (PF01625)[1]	0019538	3	0	0	0	0	1
	EGC02178	PSPSL	2	F	F	-	ERO1 (PF04137)[2]	0005515; 0005789; 0006467; 0009055; 0050660	0	0	0	0	0	2
GO:0031625 ubiquitin protein ligase binding (F)
	EGC02330	PSPSL	1	F	F	-	Cullin (PF00888)[1]	0006511; 0031461	0	0	0	0	0	1
GO:0008601 protein phosphatase type 2A regulator activity (F)
	EGC01283	CWSL	3	F	F	-	B56 (PF01603)[1]	0000159; 0007165	0	3	0	0	0	0
	EGC02591	PSPSL	1	F	F	-	B56 (PF01603)[1]	0000159; 0007165	0	0	0	0	0	1
GO:0004418 hydroxymethylbilane synthase activity (F)
	EGC04922	CWGR	1	F	F	-	Porphobil_deam (PF01379)[1]	0033014	1	0	0	0	0	0
GO:0004408 holocytochrome-c synthase activity (F)
	EGC00912	CWGR	1	F	F	-	Cyto_heme_lyase (PF01265)[1]	0005739	1	0	0	0	0	0
GO:0004634 phosphopyruvate hydratase activity (F)
	EGC03002	PSGR	1	F	F	-	Enolase_C (PF00113)[1]; Enolase_N (PF03952)[1]	0000015; 0006096	0	0	1	0	0	0
	EGC04828	PSGR	1	F	F	-	Enolase_C (PF00113)[1]	0000015; 0006096	0	0	1	0	0	0
GO:0003899 DNA-directed RNA polymerase activity (F)
	EGC02714	PSPGR	1	F	F	-	RNA_pol_L (PF01193)[1]	0006350; 0046983	0	0	0	0	1	0
	EGC03224	PSGR	2	F	F	-	S1 (PF00575)[1]; RNA_pol_Rpb7_N (PF03876)[1]	0003723; 0006350	0	0	2	0	0	0
	EGC04969	CWGR	1	F	F	-	RNA_pol_A_bac (PF01000)[1]; RNA_pol_L (PF01193)[1]	0006350; 0046983	1	0	0	0	0	0
	EGC00536	allSL	12	F	F	-	RNA_pol_N (PF01194)[1]	0006350	0	2	0	8	0	2
	EGC03378	PSPGR	2	F	F	-	TFIIS_C (PF01096)[1]; RNA_POL_M_15KD (PF02150)[1]	0003676; 0003677; 0006350; 0008270; 0030528; 0045449	0	0	0	0	2	0
	EGC03021	PSGR	1	F	F	-	RNA_pol_Rpb5_N (PF03871)[1]; RNA_pol_Rpb5_C (PF01191)[1]	0003677; 0005634; 0006350	0	0	1	0	0	0
GO:0000062 acyl-CoA binding (F)
	EGC00390	CWSL/PSPSL	4	F	F	-	Ank (PF00023)[2]; ACBP (PF00887)[1]	no additional GO	0	3	0	0	0	1
	EGC01138	PSGR/PSPGR	6	F	F	-	ACBP (PF00887)[1]	no additional GO	0	0	3	0	3	0
	EGC01345	CWSL	2	F	F	-	ACBP (PF00887)[1]	no additional GO	0	2	0	0	0	0
GO:0008324 cation transmembrane transporter activity (F)
	EGC00394	CWSL	1	F	F	-	Cation_efflux (PF01545)[1]	0006812; 0016020	0	1	0	0	0	0
GO:0004181 metallocarboxypeptidase activity (F)
	EGC01846	PSPSL	1	F	F	-	Peptidase_M14 (PF00246)[1]	0006508; 0008270	0	0	0	0	0	1
GO:0031072 heat shock protein binding (F)
	EGC00323	CWGR/CWSL	2	F	F	-	DnaJ (PF00226)[1]	no additional GO	1	1	0	0	0	0
	EGC01336	CWSL/PSPSL	5	F	F	-	DnaJ (PF00226)[1]	no additional GO	0	4	0	0	0	1
	EGC03064	allGR	5	F	F	-	DnaJ (PF00226)[1]; DnaJ_CXXCXGXG (PF00684)[1]	0006457; 0051082	2	0	2	0	1	0
	EGC03538	PSPGR	2	F	F	-	DnaJ (PF00226)[1]	no additional GO	0	0	0	0	2	0
	EGC00809	CWGR	1	F	F	-	DnaJ (PF00226)[1]	no additional GO	1	0	0	0	0	0
	EGC01470	CWSL	1	F	F	-	DnaJ (PF00226)[1]	no additional GO	0	1	0	0	0	0
	EGC03331	PSGR	2	F	F	S	DnaJ (PF00226)[1]	no additional GO	0	0	2	0	0	0
GO:0004812 aminoacyl-tRNA ligase activity (F)
	EGC00376	allSL	8	T	T	-	tRNA-synt_1b (PF00579)[2]	0000166; 0005524; 0005737; 0006412; 0006418	0	5	0	2	0	1
	EGC02095	PSPSL	1	F	F	-	tRNA-synt_2 (PF00152)[1]	0000166; 0005524; 0005737; 0006412; 0006418	0	0	0	0	0	1
	EGC03146	PSGR	1	F	F	-	tRNA-synt_2b (PF00587)[1]	0000166; 0005524; 0005737; 0006412; 0006418	0	0	1	0	0	0
	EGC04070	CWGR	1	F	F	-	tRNA-synt_2 (PF00152)[1]	0000166; 0005524; 0005737; 0006412; 0006418	1	0	0	0	0	0
	EGC04744	PSGR	1	F	F	-	tRNA-synt_1c_C (PF03950)[1]	0000166; 0005524; 0005737; 0006412; 0006424	0	0	1	0	0	0
	EGC00932	CWSL	1	F	F	-	tRNA-synt_1c (PF00749)[1]	0000166; 0005524; 0005737; 0006412; 0006424	0	1	0	0	0	0
	EGC02925	PSGR	2	F	F	-	tRNA-synt_1 (PF00133)[2]	0000166; 0005524; 0005737; 0006412; 0006418	0	0	2	0	0	0
	EGC04710	PSGR	1	F	F	S	HGTP_anticodon (PF03129)[1]	0005524; 0006412	0	0	1	0	0	0
GO:0005509 calcium ion binding (F)
	EGC00272	CWGR/PSPGR	4	F	F	S	Annexin (PF00191)[4]	0005544	3	0	0	0	1	0
	EGC00693	allSL	24	F	F	-	Annexin (PF00191)[4]	0005544	0	14	0	4	0	6
	EGC00993	PSGR	1	F	F	A	Glyco_hydro_47 (PF01532)[1]	0004571; 0016020	0	0	1	0	0	0
	EGC01303	CWSL	1	F	F	-	Annexin (PF00191)[1]	0005544	0	1	0	0	0	0
	EGC01888	PSPSL	1	F	F	-	Calreticulin (PF00262)[1]	no additional GO	0	0	0	0	0	1
	EGC00278	CWGR	2	F	F	-	Annexin (PF00191)[4]	0005544	2	0	0	0	0	0
	EGC00359	allSL/PSGR	13	F	F	-	Annexin (PF00191)[4]	0005544	0	1	1	1	0	10
	EGC03273	PSGR	1	F	F	-	Annexin (PF00191)[4]	0005544	0	0	1	0	0	0
GO:0017153 sodium:dicarboxylate symporter activity (F)
	EGC01399	CWSL	1	T	T	-	SDF (PF00375)[1]	0006835; 0016020	0	1	0	0	0	0
	EGC01248	CWGR/CWSL	2	F	F	-	SDF (PF00375)[1]	0006835; 0016020	1	1	0	0	0	0
GO:0016773 phosphotransferase activity, alcohol group as acceptor (F)
	EGC04955	CWGR	1	F	F	-	PI3_PI4_kinase (PF00454)[1]	no additional GO	1	0	0	0	0	0
	EGC04962	CWGR	1	F	F	-	dNK (PF01712)[1]	0005524; 0006139	1	0	0	0	0	0
	EGC03220	PSGR	2	F	F	-	dNK (PF01712)[1]	0005524; 0006139	0	0	2	0	0	0
GO:0003993 acid phosphatase activity (F)
	EGC04903	CWGR	1	F	F	S	Acid_phosphat_A (PF00328)[1]	no additional GO	1	0	0	0	0	0
GO:0055114 oxidation reduction (P)
	EGC00464	CWGR/PSGR	2	F	F	-	Aldo_ket_red (PF00248)[1]	0016491	1	0	1	0	0	0
	EGC02044	PSPSL	1	F	F	-	Aldo_ket_red (PF00248)[1]	0016491	0	0	0	0	0	1
	EGC00799	CWGR	1	F	F	-	Aldo_ket_red (PF00248)[1]	0016491	1	0	0	0	0	0
	EGC01019	PSGR	1	F	F	-	Aldo_ket_red (PF00248)[1]	0016491	0	0	1	0	0	0
	EGC02529	PSPSL	1	F	F	-	FA_desaturase (PF00487)[1]; Lipid_DES (PF08557)[1]	0006629; 0006633; 0016021; 0016491; 0016705	0	0	0	0	0	1
	EGC02895	PSSL	1	F	F	-	Aldo_ket_red (PF00248)[1]	0016491	0	0	0	1	0	0
	EGC03613	PSPGR	2	F	F	-	Aldo_ket_red (PF00248)[1]	0016491	0	0	0	0	2	0
	EGC04428	PSSL	1	F	F	-	Aldo_ket_red (PF00248)[1]	0016491	0	0	0	1	0	0
	EGC00324	CWGR	6	F	F	S	UCR_TM (PF02921)[1]; Rieske (PF00355)[1]	0008121; 0009055; 0016491; 0051537	6	0	0	0	0	0
	EGC01569	CWSL	1	F	F	-	Aldo_ket_red (PF00248)[1]	0016491	0	1	0	0	0	0
GO:0043085 positive regulation of catalytic activity (P)
	EGC02080	PSPSL	1	F	F	A	Aph-1 (PF06105)[1]	0005515; 0016021; 0016485	0	0	0	0	0	1
	EGC01871	PSPSL	1	T	T	-	Aph-1 (PF06105)[1]	0005515; 0016021; 0016485	0	0	0	0	0	1
	EGC02448	PSPSL	2	F	F	A	Aph-1 (PF06105)[1]	0005515; 0016021; 0016485	0	0	0	0	0	2
	EGC02120	PSPSL	1	F	F	A	Aph-1 (PF06105)[1]	0005515; 0016021; 0016485	0	0	0	0	0	1
GO:0006355 regulation of transcription, DNA-dependent (P)
	EGC00473	PSGR	3	F	F	-	CSD (PF00313)[1]	0003677	0	0	3	0	0	0
	EGC00924	CWSL/PSPSL	3	F	F	-	Hormone_recep (PF00104)[1]	0003700; 0003707; 0005634	0	2	0	0	0	1
	EGC02358	PSPSL	1	F	F	-	SIR2 (PF02146)[2]	0003677; 0005677; 0006342; 0006476; 0008270; 0017136; 0051287	0	0	0	0	0	1
	EGC01830	PSPSL	1	T	T	-	IRF (PF00605)[1]	0003700; 0005634	0	0	0	0	0	1
	EGC02197	PSPSL	1	F	F	-	Fork_head (PF00250)[1]	0003700; 0005634; 0043565	0	0	0	0	0	1
	EGC04309	PSPGR	1	F	F	-	bZIP_2 (PF07716)[1]	0003700; 0005634; 0043565; 0046983	0	0	0	0	1	0
	EGC00737	CWGR	1	F	F	-	Ets (PF00178)[1]	0003700; 0005634; 0043565	1	0	0	0	0	0
	EGC01571	CWSL	3	F	F	-	SRF-TF (PF00319)[1]	0003700; 0005634; 0043565	0	3	0	0	0	0
GO:0000045 autophagic vacuole formation (P)
	EGC03494	PSGR/PSPGR	3	F	F	-	APG12 (PF04110)[1]	0005737	0	0	1	0	2	0
GO:0007030 Golgi organization (P)
	EGC00829	CWSL	1	F	F	-	COG2 (PF06148)[1]	0015031; 0016020	0	1	0	0	0	0
GO:0006096 glycolysis (P)
	EGC03002	PSGR	1	F	F	-	Enolase_C (PF00113)[1]; Enolase_N (PF03952)[1]	0000015; 0004634	0	0	1	0	0	0
	EGC04828	PSGR	1	F	F	-	Enolase_C (PF00113)[1]	0000015; 0004634	0	0	1	0	0	0
	EGC00369	allSL/CWGR/PSGR	44	F	F	-	Glycolytic (PF00274)[1]	0004332	3	23	1	7	0	10
GO:0007165 signal transduction (P)
	EGC01173	CWSL/PSPSL	2	F	F	-	RhoGAP (PF00620)[1]	0005622	0	1	0	0	0	1
	EGC01445	CWSL/PSSL	4	T	T	-	RIIa (PF02197)[1]	0008603	0	2	0	2	0	0
	EGC01283	CWSL	3	F	F	-	B56 (PF01603)[1]	0000159; 0008601	0	3	0	0	0	0
	EGC02580	PSPSL	1	F	F	-	PDEase_I (PF00233)[1]	0004114	0	0	0	0	0	1
	EGC02591	PSPSL	1	F	F	-	B56 (PF01603)[1]	0000159; 0008601	0	0	0	0	0	1
GO:0007205 activation of protein kinase C activity (P)
	EGC01718	CWSL	1	F	F	-	DAGK_cat (PF00781)[1]	0004143	0	1	0	0	0	0
GO:0008643 carbohydrate transport (P)
	EGC00933	CWGR/CWSL	3	F	F	S	Nuc_sug_transp (PF04142)[1]	0000139; 0005351; 0016021	2	1	0	0	0	0
GO:0006470 protein amino acid dephosphorylation (P)
	EGC00691	CWSL/PSPSL	6	F	F	-	DSPc (PF00782)[1]	0008138	0	2	0	0	0	4
	EGC01257	CWSL/PSSL	2	F	F	-	DSPc (PF00782)[1]	0008138	0	1	0	1	0	0
	EGC02560	PSPSL	1	F	F	-	Y_phosphatase (PF00102)[1]	0004725	0	0	0	0	0	1
	EGC04202	CWGR	2	F	F	-	Y_phosphatase (PF00102)[1]	0004725	2	0	0	0	0	0
	EGC01512	CWSL	1	F	F	-	DSPc (PF00782)[1]	0008138	0	1	0	0	0	0
GO:0006098 pentose-phosphate shunt (P)
	EGC01095	PSPGR	1	F	F	-	6PGD (PF00393)[1]	0004616; 0050661	0	0	0	0	1	0
GO:0043461 proton-transporting ATP synthase complex assembly (P)
	EGC01407	CWSL	2	F	F	-	ATP12 (PF07542)[1]	0005515	0	2	0	0	0	0
	EGC01602	CWSL	1	F	F	-	ATP12 (PF07542)[1]	0005515	0	1	0	0	0	0
GO:0006006 glucose metabolic process (P)
	EGC00305	allGR	8	F	F	-	Gp_dh_C (PF02800)[1]; Gp_dh_N (PF00044)[1]	0004365; 0051287	4	0	2	0	2	0
GO:0045454 cell redox homeostasis (P)
	EGC00387	allSL	13	F	F	S	Glutaredoxin (PF00462)[1]	0009055; 0015035	0	5	0	5	0	3
	EGC00470	PSGR/PSPGR	11	F	F	S	Thioredoxin (PF00085)[1]	no additional GO	0	0	7	0	4	0
	EGC01178	CWSL/PSPSL	4	F	F	-	Thioredoxin (PF00085)[1]	no additional GO	0	2	0	0	0	2
	EGC01420	CWSL/PSPSL	8	F	F	S	Glutaredoxin (PF00462)[1]	0009055; 0015035	0	6	0	0	0	2
	EGC03379	PSPGR	1	F	F	-	Glutaredoxin (PF00462)[1]	0009055; 0015035	0	0	0	0	1	0
	EGC02636	PSPSL	1	F	F	S	Thioredoxin (PF00085)[1]	no additional GO	0	0	0	0	0	1
GO:0006350 transcription (P)
	EGC02714	PSPGR	1	F	F	-	RNA_pol_L (PF01193)[1]	0003899; 0046983	0	0	0	0	1	0
	EGC03224	PSGR	2	F	F	-	S1 (PF00575)[1]; RNA_pol_Rpb7_N (PF03876)[1]	0003723; 0003899	0	0	2	0	0	0
	EGC04969	CWGR	1	F	F	-	RNA_pol_A_bac (PF01000)[1]; RNA_pol_L (PF01193)[1]	0003899; 0046983	1	0	0	0	0	0
	EGC00536	allSL	12	F	F	-	RNA_pol_N (PF01194)[1]	0003899	0	2	0	8	0	2
	EGC03378	PSPGR	2	F	F	-	TFIIS_C (PF01096)[1]; RNA_POL_M_15KD (PF02150)[1]	0003676; 0003677; 0003899; 0008270; 0030528; 0045449	0	0	0	0	2	0
	EGC03021	PSGR	1	F	F	-	RNA_pol_Rpb5_N (PF03871)[1]; RNA_pol_Rpb5_C (PF01191)[1]	0003677; 0003899; 0005634	0	0	1	0	0	0
GO:0009058 biosynthetic process (P)
	EGC00695	CWSL/PSPSL	3	F	F	-	CTP_transf_2 (PF01467)[1]	0016779	0	2	0	0	0	1
	EGC00846	CWSL	1	F	F	-	NTP_transferase (PF00483)[1]	0016779	0	1	0	0	0	0
	EGC04960	CWGR	1	F	F	S	Aminotran_1_2 (PF00155)[1]	0016769; 0030170	1	0	0	0	0	0
	EGC01069	PSSL/PSPSL	4	F	F	-	NTP_transferase (PF00483)[1]	0016779	0	0	0	1	0	3
GO:0033014 tetrapyrrole biosynthetic process (P)
	EGC04922	CWGR	1	F	F	-	Porphobil_deam (PF01379)[1]	0004418	1	0	0	0	0	0
GO:0006228 UTP biosynthetic process (P)
	EGC00778	CWSL/PSPSL	7	F	F	-	NDK (PF00334)[1]	0004550; 0005524; 0006183; 0006241	0	3	0	0	0	4
GO:0006467 protein thiol-disulfide exchange (P)
	EGC02532	PSPSL	1	F	F	-	ERO1 (PF04137)[1]	0005515; 0005789; 0009055; 0016671; 0050660	0	0	0	0	0	1
	EGC02178	PSPSL	2	F	F	-	ERO1 (PF04137)[2]	0005515; 0005789; 0009055; 0016671; 0050660	0	0	0	0	0	2
GO:0000290 deadenylation-dependent decapping of nuclear-transcribed mRNA (P)
	EGC01801	CWSL	1	F	F	-	DcpS (PF05652)[1]	0005515; 0016787	0	1	0	0	0	0
GO:0030001 metal ion transport (P)
	EGC01520	CWSL	2	F	F	-	Zip (PF02535)[1]	0016020; 0046873	0	2	0	0	0	0
GO:0046168 glycerol-3-phosphate catabolic process (P)
	EGC04934	CWGR	1	F	F	-	NAD_Gly3P_dh_N (PF01210)[1]	0005737; 0016616; 0051287	1	0	0	0	0	0
GO:0006508 proteolysis (P)
	EGC01180	PSPSL	1	F	F	-	Peptidase_M22 (PF00814)[1]	0004222	0	0	0	0	0	1
	EGC01188	allSL	6	F	F	-	Peptidase_M22 (PF00814)[1]	0004222	0	1	0	1	0	4
	EGC01698	CWSL	1	F	F	-	Peptidase_S28 (PF05577)[1]	0008236	0	1	0	0	0	0
	EGC02376	PSPSL	1	F	F	-	Asp (PF00026)[1]	0004190	0	0	0	0	0	1
	EGC02381	PSPSL	1	F	F	S	Peptidase_S28 (PF05577)[1]	0008236	0	0	0	0	0	1
	EGC04785	PSGR	1	F	F	-	M20_dimer (PF07687)[1]; Peptidase_M20 (PF01546)[1]	0008237; 0016787; 0046983	0	0	1	0	0	0
	EGC04916	CWGR	1	F	F	-	Peptidase_M16 (PF00675)[1]	0004222	1	0	0	0	0	0
	EGC01297	CWSL	4	F	F	-	Peptidase_C14 (PF00656)[1]	0004197	0	4	0	0	0	0
	EGC01496	CWSL/PSPSL	3	F	F	-	Peptidase_M20 (PF01546)[1]	0008237	0	2	0	0	0	1
	EGC01846	PSPSL	1	F	F	-	Peptidase_M14 (PF00246)[1]	0004181; 0008270	0	0	0	0	0	1
	EGC01941	PSPSL	1	F	F	S	Peptidase_C1 (PF00112)[1]	0008234	0	0	0	0	0	1
	EGC02921	PSGR	1	F	F	-	Peptidase_M20 (PF01546)[1]	0008237	0	0	1	0	0	0
	EGC04182	CWGR	1	F	F	-	Peptidase_M16_C (PF05193)[1]	0004222; 0008270	1	0	0	0	0	0
	EGC04539	PSSL	1	F	F	-	Peptidase_C14 (PF00656)[1]	0004197	0	0	0	1	0	0
	EGC00773	CWSL	2	F	F	S	Peptidase_S28 (PF05577)[1]	0008236	0	2	0	0	0	0
	EGC02142	PSPSL	1	F	F	-	Peptidase_C1 (PF00112)[1]	0008234	0	0	0	0	0	1
	EGC03854	PSSL	1	T	T	-	Peptidase_C14 (PF00656)[1]	0004197	0	0	0	1	0	0
	EGC04216	CWGR/PSPGR	2	F	F	-	Trypsin (PF00089)[1]	0004252	1	0	0	0	1	0
GO:0015991 ATP hydrolysis coupled proton transport (P)
	EGC02724	PSPGR	1	F	F	A	ATP_synt_H (PF05493)[1]	0015078; 0033179	0	0	0	0	1	0
GO:0006476 protein amino acid deacetylation (P)
	EGC02358	PSPSL	1	F	F	-	SIR2 (PF02146)[2]	0003677; 0005677; 0006342; 0006355; 0008270; 0017136; 0051287	0	0	0	0	0	1
GO:0006744 ubiquinone biosynthetic process (P)
	EGC03643	PSPGR	1	F	F	-	COQ7 (PF03232)[2]	0019538	0	0	0	0	1	0
GO:0045449 regulation of transcription (P)
	EGC01734	CWSL	1	F	F	-	MED6 (PF04934)[1]	0005634; 0030528	0	1	0	0	0	0
	EGC01784	CWSL	1	F	F	A	YL1 (PF05764)[1]	0003677; 0003700; 0005634	0	1	0	0	0	0
	EGC03432	PSPGR	1	F	F	-	HLH (PF00010)[1]	0005634; 0030528	0	0	0	0	1	0
	EGC03378	PSPGR	2	F	F	-	TFIIS_C (PF01096)[1]; RNA_POL_M_15KD (PF02150)[1]	0003676; 0003677; 0003899; 0006350; 0008270; 0030528	0	0	0	0	2	0
	EGC02240	PSPSL	2	F	F	-	SOH1 (PF05669)[1]	0000119; 0016455	0	0	0	0	0	2
GO:0006139 nucleobase, nucleoside, nucleotide and nucleic acid metabolic process (P)
	EGC04962	CWGR	1	F	F	-	dNK (PF01712)[1]	0005524; 0016773	1	0	0	0	0	0
	EGC00454	PSGR	1	F	F	-	ADK (PF00406)[1]; ADK_lid (PF05191)[1]	0004017; 0005524; 0019205	0	0	1	0	0	0
	EGC03220	PSGR	2	F	F	-	dNK (PF01712)[1]	0005524; 0016773	0	0	2	0	0	0
GO:0042256 mature ribosome assembly (P)
	EGC04102	CWGR	2	F	F	S	eIF-6 (PF01912)[1]	0043022	2	0	0	0	0	0
	EGC02981	CWGR/PSGR	3	F	F	-	eIF-6 (PF01912)[1]	0043022	2	0	1	0	0	0
GO:0006730 one-carbon compound metabolic process (P)
	EGC02916	PSGR	1	F	F	-	S-AdoMet_synt_C (PF02773)[1]; S-AdoMet_synt_M (PF02772)[1]	0004478; 0005524	0	0	1	0	0	0
	EGC02968	CWGR/PSGR	2	F	F	-	Carb_anhydrase (PF00194)[2]	0004089; 0008270	1	0	1	0	0	0
GO:0019478 D-amino acid catabolic process (P)
	EGC01224	allSL	7	F	F	-	Tyr_Deacylase (PF02580)[1]	0005737; 0016788	0	4	0	1	0	2
GO:0006479 protein amino acid methylation (P)
	EGC02011	PSPSL	1	F	F	-	PrmA (PF06325)[1]	0005737; 0008276	0	0	0	0	0	1
	EGC00531	PSSL/PSPSL	7	F	F	-	PrmA (PF06325)[1]	0005737; 0008276	0	0	0	1	0	6
GO:0006506 GPI anchor biosynthetic process (P)
	EGC01448	CWSL	2	F	F	-	PIGA (PF08288)[1]	no additional GO	0	2	0	0	0	0
GO:0030833 regulation of actin filament polymerization (P)
	EGC00943	PSGR	3	F	F	-	P21-Arc (PF04062)[1]	0005856	0	0	3	0	0	0
	EGC00800	CWGR	1	F	F	-	P34-Arc (PF04045)[1]	0005856	1	0	0	0	0	0
GO:0006813 potassium ion transport (P)
	EGC00941	PSGR	4	F	F	A	Na_K-ATPase (PF00287)[1]	0005391; 0006754; 0006814; 0016020	0	0	4	0	0	0
	EGC02021	PSPSL	1	T	F	S	Na_K-ATPase (PF00287)[1]	0005391; 0006754; 0006814; 0016020	0	0	0	0	0	1
	EGC04085	CWGR	2	F	F	-	Na_K-ATPase (PF00287)[1]	0005391; 0006754; 0006814; 0016020	2	0	0	0	0	0
	EGC03335	PSGR	1	F	F	A	Na_K-ATPase (PF00287)[1]	0005391; 0006754; 0006814; 0016020	0	0	1	0	0	0
GO:0006357 regulation of transcription from RNA polymerase II promoter (P)
	EGC01902	PSPSL	1	F	F	S	PAXNEB (PF05625)[1]	0033588	0	0	0	0	0	1
GO:0007155 cell adhesion (P)
	EGC01189	allSL	4	F	F	-	F5_F8_type_C (PF00754)[1]	no additional GO	0	1	0	2	0	1
	EGC04872	CWGR	1	F	F	A	CD36 (PF01130)[1]	0016020	1	0	0	0	0	0
	EGC04890	CWGR	1	F	F	A	CD36 (PF01130)[1]	0016020	1	0	0	0	0	0
GO:0045039 protein import into mitochondrial inner membrane (P)
	EGC00963	PSGR	1	F	F	-	zf-Tim10_DDP (PF02953)[1]	0006626; 0042719	0	0	1	0	0	0
	EGC03011	PSGR	3	F	F	-	zf-Tim10_DDP (PF02953)[1]	0006626; 0042719	0	0	3	0	0	0
GO:0006835 dicarboxylic acid transport (P)
	EGC01399	CWSL	1	T	T	-	SDF (PF00375)[1]	0016020; 0017153	0	1	0	0	0	0
	EGC01248	CWGR/CWSL	2	F	F	-	SDF (PF00375)[1]	0016020; 0017153	1	1	0	0	0	0
GO:0006366 transcription from RNA polymerase II promoter (P)
	EGC00696	PSSL/PSPSL	4	F	F	S	TFIID-18kDa (PF02269)[1]	0003702; 0005667	0	0	0	1	0	3
	EGC03969	PSSL	1	F	F	-	TFIID-18kDa (PF02269)[1]	0003702; 0005667	0	0	0	1	0	0
	EGC01024	allSL	24	F	F	-	TFIID-18kDa (PF02269)[1]	0003702; 0005667	0	3	0	13	0	8
	EGC01222	PSSL/PSPSL	3	F	F	S	TFIID-18kDa (PF02269)[1]	0003702; 0005667	0	0	0	2	0	1
	EGC03806	PSSL	1	F	F	-	TFIID-18kDa (PF02269)[1]	0003702; 0005667	0	0	0	1	0	0
	EGC03868	PSSL	1	F	F	-	TFIID-18kDa (PF02269)[1]	0003702; 0005667	0	0	0	1	0	0
GO:0006888 ER to Golgi vesicle-mediated transport (P)
	EGC01672	CWSL	1	F	F	-	Sedlin_N (PF04628)[1]	0005622	0	1	0	0	0	0
	EGC01754	CWSL	1	F	F	-	Sedlin_N (PF04628)[1]	0005622	0	1	0	0	0	0
	EGC01886	PSPSL	1	F	F	-	Sedlin_N (PF04628)[1]	0005622	0	0	0	0	0	1
	EGC05021	CWGR	1	F	F	-	Sedlin_N (PF04628)[1]	0005622	1	0	0	0	0	0
	EGC01554	CWSL	1	F	F	-	Sedlin_N (PF04628)[1]	0005622	0	1	0	0	0	0
GO:0009116 nucleoside metabolic process (P)
	EGC00842	CWGR/CWSL/PSSL	4	F	F	-	Pribosyltran (PF00156)[1]	no additional GO	1	2	0	1	0	0
	EGC02514	PSGR/PSPSL	2	F	F	-	PNP_UDP_1 (PF01048)[1]	0003824	0	0	1	0	0	1
	EGC03304	PSGR	1	F	F	-	PNP_UDP_1 (PF01048)[1]	0003824	0	0	1	0	0	0
GO:0006950 response to stress (P)
	EGC00989	PSGR	5	F	F	-	AHSA1 (PF08327)[1]; Aha1_N (PF09229)[1]	0001671; 0005737; 0030189; 0051087	0	0	5	0	0	0
	EGC01104	PSGR/PSPGR	18	F	F	-	Usp (PF00582)[1]	no additional GO	0	0	7	0	11	0
	EGC03352	PSPGR	1	F	F	-	Usp (PF00582)[1]	no additional GO	0	0	0	0	1	0
GO:0016192 vesicle-mediated transport (P)
	EGC01390	CWSL	1	F	F	-	COPI_C (PF06957)[1]	0005198; 0005515; 0006886; 0030126	0	1	0	0	0	0
	EGC04062	CWGR	2	F	F	A	Got1 (PF04178)[1]	no additional GO	2	0	0	0	0	0
	EGC01288	CWSL	2	F	F	-	Synaptobrevin (PF00957)[1]	0016021	0	2	0	0	0	0
	EGC02994	PSGR/PSPGR	4	F	F	-	Clat_adaptor_s (PF01217)[1]	0005515; 0006886; 0030117	0	0	2	0	2	0
	EGC04225	CWGR	1	F	F	-	Synaptobrevin (PF00957)[1]	0016021	1	0	0	0	0	0
GO:0030036 actin cytoskeleton organization (P)
	EGC04185	CWGR	1	F	F	-	F-actin_cap_A (PF01267)[1]	0003779; 0008290	1	0	0	0	0	0
GO:0006414 translational elongation (P)
	EGC01107	allGR	24	F	F	-	Ribosomal_60s (PF00428)[1]	0003735; 0005622; 0005840	2	0	6	0	16	0
	EGC01112	allGR	15	F	F	S	Ribosomal_60s (PF00428)[1]	0003735; 0005622; 0005840	2	0	6	0	7	0
	EGC01207	PSPSL	1	F	F	A	EF1_GNE (PF00736)[1]; EF-1_beta_acid (PF10587)[1]	0003746; 0005853	0	0	0	0	0	1
	EGC03188	PSGR/PSPGR	8	F	F	-	Ribosomal_60s (PF00428)[1]; Ribosomal_L10 (PF00466)[1]	0003735; 0005622; 0005840; 0042254	0	0	5	0	3	0
	EGC04389	PSGR/PSPGR	2	F	F	-	EF1G (PF00647)[1]	0003746; 0005853	0	0	1	0	1	0
	EGC00060	PSGR	3	F	F	-	EF1_GNE (PF00736)[1]; EF-1_beta_acid (PF10587)[1]	0003746; 0005853	0	0	3	0	0	0
GO:0046836 glycolipid transport (P)
	EGC02637	PSSL/PSPSL	4	F	F	-	GLTP (PF08718)[1]	0005737; 0017089; 0051861	0	0	0	3	0	1
GO:0006122 mitochondrial electron transport, ubiquinol to cytochrome c (P)
	EGC00264	allSL	3	F	F	-	UCR_hinge (PF02320)[1]	0008121	0	1	0	1	0	1
	EGC02188	PSPSL	4	F	F	-	UCR_14kD (PF02271)[1]	0008121	0	0	0	0	0	4
	EGC00357	allSL	17	F	F	-	UCR_14kD (PF02271)[1]	0008121	0	5	0	3	0	9
GO:0006468 protein amino acid phosphorylation (P)
	EGC00291	CWGR/PSPSL	3	F	F	-	Pkinase (PF00069)[1]	0004672; 0005524	2	0	0	0	0	1
	EGC01185	PSPSL	1	F	F	-	Pkinase (PF00069)[1]	0004672; 0005524	0	0	0	0	0	1
	EGC01346	CWSL	1	F	F	-	Pkinase (PF00069)[1]	0004672; 0005524	0	1	0	0	0	0
	EGC02047	PSGR/PSPSL	4	F	F	-	Pkinase (PF00069)[1]	0004672; 0005524	0	0	2	0	0	2
	EGC02057	PSPSL	1	F	F	-	Pkinase (PF00069)[1]	0004672; 0005524	0	0	0	0	0	1
	EGC04132	CWGR	1	F	F	-	Pkinase (PF00069)[1]	0004672; 0005524	1	0	0	0	0	0
	EGC01932	PSPSL	1	F	F	-	Pkinase (PF00069)[1]	0004672; 0005524	0	0	0	0	0	1
	EGC04245	CWGR	1	F	F	-	Pkinase_Tyr (PF07714)[1]	0004713; 0005524	1	0	0	0	0	0
	EGC02260	PSPSL	1	F	F	-	Pkinase (PF00069)[1]	0004672; 0005524	0	0	0	0	0	1
	EGC04162	CWGR	1	F	F	-	Pkinase_Tyr (PF07714)[1]	0004713; 0005524	1	0	0	0	0	0
	EGC05106	CWGR	1	F	F	-	Pkinase (PF00069)[1]	0004672; 0005524	1	0	0	0	0	0
GO:0006754 ATP biosynthetic process (P)
	EGC00941	PSGR	4	F	F	A	Na_K-ATPase (PF00287)[1]	0005391; 0006813; 0006814; 0016020	0	0	4	0	0	0
	EGC02021	PSPSL	1	T	F	S	Na_K-ATPase (PF00287)[1]	0005391; 0006813; 0006814; 0016020	0	0	0	0	0	1
	EGC04085	CWGR	2	F	F	-	Na_K-ATPase (PF00287)[1]	0005391; 0006813; 0006814; 0016020	2	0	0	0	0	0
	EGC03335	PSGR	1	F	F	A	Na_K-ATPase (PF00287)[1]	0005391; 0006813; 0006814; 0016020	0	0	1	0	0	0
GO:0006396 RNA processing (P)
	EGC03132	PSGR/PSPGR	2	F	F	-	Ribosomal_L1 (PF00687)[1]	0003723	0	0	1	0	1	0
	EGC01442	CWSL/PSPSL	6	F	F	-	RNase_PH (PF01138)[1]	0000175; 0003723	0	3	0	0	0	3
	EGC00358	CWSL/PSPSL	2	F	F	-	RNase_PH (PF01138)[1]	0000175; 0003723	0	1	0	0	0	1
	EGC02595	PSPSL	2	F	F	-	RNase_PH (PF01138)[1]	0000175; 0003723	0	0	0	0	0	2
	EGC03336	PSGR	1	F	F	-	Ribosomal_L1 (PF00687)[1]	0003723	0	0	1	0	0	0
	EGC03849	PSSL	1	F	F	-	RNase_PH (PF01138)[1]	0000175; 0003723	0	0	0	1	0	0
GO:0006099 tricarboxylic acid cycle (P)
	EGC05060	CWGR	1	F	F	-	CybS (PF05328)[1]	0005506; 0005740; 0016021; 0020037	1	0	0	0	0	0
GO:0006613 cotranslational protein targeting to membrane (P)
	EGC03531	PSPGR	2	F	F	-	TRAP-gamma (PF07074)[1]	0005784; 0030176	0	0	0	0	2	0
GO:0007050 cell cycle arrest (P)
	EGC01957	PSPSL	1	T	T	-	GAS2 (PF02187)[1]	no additional GO	0	0	0	0	0	1
GO:0016998 cell wall catabolic process (P)
	EGC01542	CWSL	1	F	F	-	LysM (PF01476)[1]	no additional GO	0	1	0	0	0	0
GO:0042254 ribosome biogenesis (P)
	EGC03188	PSGR/PSPGR	8	F	F	-	Ribosomal_60s (PF00428)[1]; Ribosomal_L10 (PF00466)[1]	0003735; 0005622; 0005840; 0006414	0	0	5	0	3	0
GO:0006542 glutamine biosynthetic process (P)
	EGC00519	allGR	14	F	F	-	Gln-synt_C (PF00120)[1]; Gln-synt_N (PF03951)[1]	0004356; 0006807	6	0	6	0	2	0
GO:0006974 response to DNA damage stimulus (P)
	EGC00427	CWSL	3	F	F	-	Swi3 (PF07962)[1]	0005634; 0007049; 0048478	0	3	0	0	0	0
GO:0006626 protein targeting to mitochondrion (P)
	EGC00963	PSGR	1	F	F	-	zf-Tim10_DDP (PF02953)[1]	0042719; 0045039	0	0	1	0	0	0
	EGC03011	PSGR	3	F	F	-	zf-Tim10_DDP (PF02953)[1]	0042719; 0045039	0	0	3	0	0	0
GO:0022904 respiratory electron transport chain (P)
	EGC00596	PSPGR	3	F	F	-	ETC_C1_NDUFA5 (PF04716)[1]	0005743; 0016651	0	0	0	0	3	0
GO:0006855 multidrug transport (P)
	EGC01684	CWSL/PSPSL	2	F	F	-	MatE (PF01554)[1]	0015238; 0015297; 0016020	0	1	0	0	0	1
	EGC01985	PSPSL	1	F	F	-	MatE (PF01554)[1]	0015238; 0015297; 0016020	0	0	0	0	0	1
GO:0044262 cellular carbohydrate metabolic process (P)
	EGC04146	CWGR	2	F	F	-	Citrate_synt (PF00285)[1]	0046912	2	0	0	0	0	0
	EGC00287	CWGR	3	F	F	-	Citrate_synt (PF00285)[1]	0046912	3	0	0	0	0	0
GO:0006563 L-serine metabolic process (P)
	EGC04982	CWGR	1	F	F	-	SHMT (PF00464)[1]	0004372; 0006544	1	0	0	0	0	0
	EGC04163	CWGR	1	F	F	-	SHMT (PF00464)[1]	0004372; 0006544	1	0	0	0	0	0
GO:0001522 pseudouridine synthesis (P)
	EGC02065	PSPSL	1	F	F	-	TruB_N (PF01509)[1]; DKCLD (PF08068)[1]	0009982	0	0	0	0	0	1
GO:0007049 cell cycle (P)
	EGC00425	CWSL	1	F	F	-	Septin (PF00735)[1]	0005525	0	1	0	0	0	0
	EGC00427	CWSL	3	F	F	-	Swi3 (PF07962)[1]	0005634; 0006974; 0048478	0	3	0	0	0	0
	EGC03508	PSPGR	1	F	F	-	CKS (PF01111)[2]	0016538	0	0	0	0	1	0
GO:0006633 fatty acid biosynthetic process (P)
	EGC02529	PSPSL	1	F	F	-	FA_desaturase (PF00487)[1]; Lipid_DES (PF08557)[1]	0006629; 0016021; 0016491; 0016705; 0055114	0	0	0	0	0	1
GO:0015031 protein transport (P)
	EGC00345	CWGR	1	F	F	S	Tim17 (PF02466)[1]	0005743; 0008565	1	0	0	0	0	0
	EGC00829	CWSL	1	F	F	-	COG2 (PF06148)[1]	0007030; 0016020	0	1	0	0	0	0
	EGC00877	allSL/PSGR	11	F	F	-	Snf7 (PF03357)[1]	no additional GO	0	6	1	2	0	2
	EGC00913	CWGR	1	F	F	-	SCAMP (PF04144)[1]	0016021	1	0	0	0	0	0
	EGC02779	PSPGR	1	F	F	-	Snf7 (PF03357)[1]	no additional GO	0	0	0	0	1	0
	EGC04866	PSGR	1	F	F	-	Sec62 (PF03839)[1]	0008565; 0016021	0	0	1	0	0	0
	EGC02975	PSGR	2	F	F	-	Snf7 (PF03357)[1]	no additional GO	0	0	2	0	0	0
	EGC04048	CWGR	2	F	F	-	Snf7 (PF03357)[1]	no additional GO	2	0	0	0	0	0
GO:0006424 glutamyl-tRNA aminoacylation (P)
	EGC04744	PSGR	1	F	F	-	tRNA-synt_1c_C (PF03950)[1]	0000166; 0004812; 0005524; 0005737; 0006412	0	0	1	0	0	0
	EGC00932	CWSL	1	F	F	-	tRNA-synt_1c (PF00749)[1]	0000166; 0004812; 0005524; 0005737; 0006412	0	1	0	0	0	0
GO:0042773 ATP synthesis coupled electron transport (P)
	EGC04174	CWGR	2	F	F	-	CI-B14_5a (PF07347)[1]	0005743; 0008137	2	0	0	0	0	0
GO:0006825 copper ion transport (P)
	EGC00647	allSL/PSGR	41	F	F	-	COX17 (PF05051)[1]	0005507; 0005758; 0016531	0	10	1	22	0	8
	EGC01080	allSL	5	F	F	-	COX17 (PF05051)[1]	0005507; 0005758; 0016531	0	3	0	1	0	1
	EGC02061	PSPSL	1	F	F	S	COX17 (PF05051)[1]	0005507; 0005758; 0016531	0	0	0	0	0	1
	EGC01834	PSSL/PSPSL	4	F	F	-	COX17 (PF05051)[1]	0005507; 0005758; 0016531	0	0	0	2	0	2
GO:0051258 protein polymerization (P)
	EGC00234	CWGR/PSGR	4	F	F	-	Tubulin (PF00091)[1]; Tubulin_C (PF03953)[1]	0003924; 0005525; 0043234	2	0	2	0	0	0
	EGC01348	CWSL	2	F	F	-	Tubulin (PF00091)[1]	0043234	0	2	0	0	0	0
	EGC03115	PSGR	1	F	F	-	Tubulin (PF00091)[1]	0043234	0	0	1	0	0	0
	EGC04051	CWGR/PSGR	3	F	F	-	Tubulin_C (PF03953)[1]	0003924; 0005525; 0043234	2	0	1	0	0	0
	EGC04058	CWGR	1	F	F	-	Tubulin_C (PF03953)[1]	0003924; 0005525; 0043234	1	0	0	0	0	0
	EGC04893	CWGR	1	F	F	-	Tubulin (PF00091)[1]	0043234	1	0	0	0	0	0
	EGC04259	CWGR	1	F	F	-	Tubulin_C (PF03953)[1]	0003924; 0005525; 0043234	1	0	0	0	0	0
	EGC00742	CWGR/CWSL	4	F	F	-	Tubulin (PF00091)[1]	0043234	3	1	0	0	0	0
GO:0030071 regulation of mitotic metaphase/anaphase transition (P)
	EGC02439	PSPSL	1	F	F	-	APC10 (PF03256)[1]	0005515; 0005680	0	0	0	0	0	1
	EGC00762	allSL/PSGR	30	T	T	-	APC10 (PF03256)[1]	0005515; 0005680	0	14	2	3	0	11
GO:0006418 tRNA aminoacylation for protein translation (P)
	EGC00376	allSL	8	T	T	-	tRNA-synt_1b (PF00579)[2]	0000166; 0004812; 0005524; 0005737; 0006412	0	5	0	2	0	1
	EGC02095	PSPSL	1	F	F	-	tRNA-synt_2 (PF00152)[1]	0000166; 0004812; 0005524; 0005737; 0006412	0	0	0	0	0	1
	EGC03146	PSGR	1	F	F	-	tRNA-synt_2b (PF00587)[1]	0000166; 0004812; 0005524; 0005737; 0006412	0	0	1	0	0	0
	EGC04070	CWGR	1	F	F	-	tRNA-synt_2 (PF00152)[1]	0000166; 0004812; 0005524; 0005737; 0006412	1	0	0	0	0	0
	EGC02925	PSGR	2	F	F	-	tRNA-synt_1 (PF00133)[2]	0000166; 0004812; 0005524; 0005737; 0006412	0	0	2	0	0	0
GO:0015992 proton transport (P)
	EGC02700	PSPGR	1	F	F	-	V-ATPase_G (PF03179)[1]	0016471; 0016820	0	0	0	0	1	0
	EGC00360	CWSL	3	F	F	-	ATP-synt_ab_N (PF02874)[1]	0016469; 0046034; 0046933; 0046961	0	3	0	0	0	0
	EGC05083	CWGR	1	F	F	-	ATP-synt_ab_N (PF02874)[1]	0016469; 0046034; 0046933; 0046961	1	0	0	0	0	0
GO:0006886 intracellular protein transport (P)
	EGC01390	CWSL	1	F	F	-	COPI_C (PF06957)[1]	0005198; 0005515; 0016192; 0030126	0	1	0	0	0	0
	EGC02994	PSGR/PSPGR	4	F	F	-	Clat_adaptor_s (PF01217)[1]	0005515; 0016192; 0030117	0	0	2	0	2	0
	EGC03611	PSPGR	2	F	F	A	SecE (PF00584)[1]	0006605; 0016020	0	0	0	0	2	0
GO:0007186 G-protein coupled receptor protein signaling pathway (P)
	EGC03019	PSGR	2	F	F	-	G-gamma (PF00631)[1]	0004871; 0005834	0	0	2	0	0	0
GO:0016568 chromatin modification (P)
	EGC02247	PSPSL	4	F	F	-	Pre-SET (PF05033)[1]	0005634; 0008270; 0018024	0	0	0	0	0	4
GO:0006413 translational initiation (P)
	EGC00142	PSGR/PSPGR	18	F	F	-	SUI1 (PF01253)[1]	0003743	0	0	5	0	13	0
	EGC00314	allGR	5	F	F	-	eIF-5a (PF01287)[1]	0003743	1	0	1	0	3	0
	EGC00906	CWGR	1	F	F	-	eIF-5_eIF-2B (PF01873)[1]	0003743	1	0	0	0	0	0
	EGC01133	PSGR/PSPGR	4	F	F	-	IF4E (PF01652)[1]	0003723; 0003743; 0005737	0	0	2	0	2	0
	EGC01738	CWSL	1	F	F	-	eIF-3c_N (PF05470)[1]	0003743; 0005852	0	1	0	0	0	0
	EGC02145	PSPSL	1	F	F	-	SUI1 (PF01253)[1]	0003743	0	0	0	0	0	1
GO:0007034 vacuolar transport (P)
	EGC03113	PSGR	1	F	F	-	Vps26 (PF03643)[1]	0030904	0	0	1	0	0	0
GO:0006511 ubiquitin-dependent protein catabolic process (P)
	EGC00447	PSGR	1	F	F	-	Proteasome (PF00227)[1]; Proteasome_A_N (PF10584)[1]	0004298; 0005839	0	0	1	0	0	0
	EGC01111	PSGR/PSPGR	3	F	F	-	Proteasome (PF00227)[1]	0004298; 0005839	0	0	2	0	1	0
	EGC02330	PSPSL	1	F	F	-	Cullin (PF00888)[1]	0031461; 0031625	0	0	0	0	0	1
	EGC03202	PSGR	3	F	F	-	Proteasome (PF00227)[1]; Proteasome_A_N (PF10584)[1]	0004298; 0005839	0	0	3	0	0	0
	EGC04096	CWGR	4	F	F	-	Proteasome (PF00227)[1]	0004298; 0005839	4	0	0	0	0	0
	EGC01491	CWSL	1	F	F	-	UFD1 (PF03152)[1]	no additional GO	0	1	0	0	0	0
	EGC02263	CWGR/PSPSL	2	F	F	-	UFD1 (PF03152)[1]	no additional GO	1	0	0	0	0	1
	EGC02912	CWGR	2	F	F	-	Skp1_POZ (PF03931)[1]	no additional GO	2	0	0	0	0	0
	EGC03550	PSPGR	2	F	F	-	Proteasome (PF00227)[1]	0004298; 0005839	0	0	0	0	2	0
	EGC03596	PSPGR	1	F	F	-	Skp1 (PF01466)[1]	no additional GO	0	0	0	0	1	0
	EGC03631	PSPGR	1	F	F	-	Peptidase_C12 (PF01088)[1]	0004221; 0005622	0	0	0	0	1	0
	EGC03235	PSGR	1	F	F	-	Proteasome (PF00227)[1]; Proteasome_A_N (PF10584)[1]	0004298; 0005839	0	0	1	0	0	0
GO:0006807 nitrogen compound metabolic process (P)
	EGC00519	allGR	14	F	F	-	Gln-synt_C (PF00120)[1]; Gln-synt_N (PF03951)[1]	0004356; 0006542	6	0	6	0	2	0
GO:0009168 purine ribonucleoside monophosphate biosynthetic process (P)
	EGC04977	CWGR	1	F	F	-	A_deaminase (PF00962)[1]	0019239	1	0	0	0	0	0
	EGC04157	CWGR	1	F	F	-	A_deaminase (PF00962)[1]	0019239	1	0	0	0	0	0
GO:0007242 intracellular signaling cascade (P)
	EGC01254	CWGR/PSGR/CWSL	5	F	F	-	Presenilin (PF01080)[1]	0016021	2	1	2	0	0	0
	EGC01056	PSSL	1	F	F	-	Cornichon (PF03311)[1]	0016020	0	0	0	1	0	0
GO:0006725 cellular aromatic compound metabolic process (P)
	EGC00361	CWSL	2	F	F	-	HpcH_HpaI (PF03328)[1]	0016830	0	2	0	0	0	0
	EGC00753	CWGR/CWSL/PSPSL	21	F	F	-	HpcH_HpaI (PF03328)[1]	0016830	1	15	0	0	0	5
GO:0008033 tRNA processing (P)
	EGC00549	allSL	7	F	F	S	RNase_P_Rpp14 (PF01900)[1]	0004540	0	4	0	1	0	2
	EGC00408	allSL	13	F	F	-	UPF0086 (PF01868)[1]	0000172; 0003723; 0004540; 0006364; 0006379; 0030677	0	2	0	7	0	4
GO:0005975 carbohydrate metabolic process (P)
	EGC00659	allSL	24	F	F	-	FBPase (PF00316)[1]	0042578	0	12	0	1	0	11
	EGC01351	CWSL	4	F	F	-	PGM_PMM_II (PF02879)[1]; PGM_PMM_I (PF02878)[1]	0016868	0	4	0	0	0	0
	EGC04113	CWGR	1	F	F	-	NAD_Gly3P_dh_C (PF07479)[1]	0016614	1	0	0	0	0	0
	EGC01761	CWSL	1	F	F	-	FBPase (PF00316)[1]	0042578	0	1	0	0	0	0
	EGC00364	allSL	17	F	F	-	Galactosyl_T_2 (PF02709)[1]	0016757	0	7	0	4	0	6
GO:0006801 superoxide metabolic process (P)
	EGC00326	CWGR/PSPSL	2	F	F	-	Sod_Fe_N (PF00081)[1]	0004784; 0046872	1	0	0	0	0	1
GO:0032313 regulation of Rab GTPase activity (P)
	EGC01964	PSPSL	1	F	F	-	TBC (PF00566)[1]	0005097; 0005622	0	0	0	0	0	1
	EGC00855	CWSL/PSPSL	6	T	T	-	TBC (PF00566)[1]	0005097; 0005622	0	4	0	0	0	2
	EGC02565	PSPSL	1	F	F	-	TBC (PF00566)[1]	0005097; 0005622	0	0	0	0	0	1
	EGC00688	PSPSL	1	F	F	-	TBC (PF00566)[1]	0005097; 0005622	0	0	0	0	0	1
GO:0008283 cell proliferation (P)
	EGC03179	PSGR	1	F	F	-	Pescadillo_N (PF06732)[1]	0005730	0	0	1	0	0	0
GO:0006183 GTP biosynthetic process (P)
	EGC00778	CWSL/PSPSL	7	F	F	-	NDK (PF00334)[1]	0004550; 0005524; 0006228; 0006241	0	3	0	0	0	4
GO:0006352 transcription initiation (P)
	EGC00926	allSL	15	F	F	-	TFIID_30kDa (PF03540)[1]	0003702; 0005634	0	5	0	4	0	6
	EGC02238	PSPSL	1	F	F	-	TFIID_30kDa (PF03540)[1]	0003702; 0005634	0	0	0	0	0	1
	EGC00362	CWSL	1	F	F	-	TFIID_30kDa (PF03540)[1]	0003702; 0005634	0	1	0	0	0	0
GO:0006979 response to oxidative stress (P)
	EGC00127	allGR/PSSL	9	F	F	-	GSHPx (PF00255)[1]	0004602	1	0	1	1	6	0
GO:0006333 chromatin assembly or disassembly (P)
	EGC02093	PSPSL	1	F	F	-	Chromo_shadow (PF01393)[1]; Chromo (PF00385)[1]	0000785; 0003682; 0005634	0	0	0	0	0	1
	EGC03736	PSSL	1	T	T	-	Chromo (PF00385)[1]	0000785; 0003682; 0005634	0	0	0	1	0	0
	EGC02164	PSSL/PSPSL	3	T	T	-	Chromo (PF00385)[1]	0000785; 0003682; 0005634	0	0	0	2	0	1
GO:0006897 endocytosis (P)
	EGC00440	allSL	5	F	F	-	DUF1681 (PF07933)[1]	0016020	0	1	0	2	0	2
GO:0051246 regulation of protein metabolic process (P)
	EGC00608	PSGR/PSPGR	3	F	F	-	UQ_con (PF00179)[1]	0019787; 0043687	0	0	1	0	2	0
	EGC02495	PSPSL	2	F	F	-	UQ_con (PF00179)[1]	0019787; 0043687	0	0	0	0	0	2
	EGC02550	PSPSL	1	F	F	-	UQ_con (PF00179)[1]	0019787; 0043687	0	0	0	0	0	1
	EGC03362	PSPGR	2	F	F	-	UQ_con (PF00179)[1]	0019787; 0043687	0	0	0	0	2	0
	EGC00780	allSL	6	F	F	S	UQ_con (PF00179)[1]	0019787; 0043687	0	3	0	1	0	2
GO:0006367 transcription initiation from RNA polymerase II promoter (P)
	EGC04128	CWGR	2	F	F	-	TFIIA_gamma_C (PF02751)[1]; TFIIA_gamma_N (PF02268)[1]	0003702; 0005672	2	0	0	0	0	0
GO:0006379 mRNA cleavage (P)
	EGC00408	allSL	13	F	F	-	UPF0086 (PF01868)[1]	0000172; 0003723; 0004540; 0006364; 0008033; 0030677	0	2	0	7	0	4
GO:0006207 'de novo' pyrimidine base biosynthetic process (P)
	EGC04151	CWGR	1	F	F	-	OMPdecase (PF00215)[1]	0004590	1	0	0	0	0	0
GO:0006629 lipid metabolic process (P)
	EGC03444	PSPGR	1	F	F	-	Lipase_GDSL (PF00657)[1]	0016788	0	0	0	0	1	0
	EGC02529	PSPSL	1	F	F	-	FA_desaturase (PF00487)[1]; Lipid_DES (PF08557)[1]	0006633; 0016021; 0016491; 0016705; 0055114	0	0	0	0	0	1
GO:0006812 cation transport (P)
	EGC00394	CWSL	1	F	F	-	Cation_efflux (PF01545)[1]	0008324; 0016020	0	1	0	0	0	0
GO:0007017 microtubule-based process (P)
	EGC00250	CWGR	1	F	F	-	Dynein_light (PF01221)[1]	0003777; 0005875	1	0	0	0	0	0
	EGC00295	allGR	5	F	F	-	Dynein_light (PF01221)[1]	0003777; 0005875	2	0	1	0	2	0
	EGC00319	allGR	38	F	F	-	Dynein_light (PF01221)[1]	0003777; 0005875	14	0	9	0	15	0
	EGC00628	allGR	17	F	F	-	Dynein_light (PF01221)[1]	0003777; 0005875	3	0	5	0	9	0
	EGC00900	CWGR	1	F	F	-	Dynamitin (PF04912)[1]	0005869	1	0	0	0	0	0
	EGC02728	PSPGR	1	F	F	-	Dynein_light (PF01221)[1]	0003777; 0005875	0	0	0	0	1	0
	EGC03528	PSPGR	1	F	F	-	Dynein_light (PF01221)[1]	0003777; 0005875	0	0	0	0	1	0
	EGC04891	CWGR	2	F	F	-	Dynein_light (PF01221)[1]	0003777; 0005875	2	0	0	0	0	0
	EGC00490	PSGR/PSPGR	4	F	F	-	Dynein_light (PF01221)[1]	0003777; 0005875	0	0	2	0	2	0
	EGC00967	allGR	14	F	F	-	Dynein_light (PF01221)[1]	0003777; 0005875	1	0	6	0	7	0
	EGC02919	PSGR	2	F	F	-	Dynein_light (PF01221)[1]	0003777; 0005875	0	0	2	0	0	0
	EGC02920	allGR	31	F	F	-	Dynein_light (PF01221)[1]	0003777; 0005875	1	0	13	0	17	0
	EGC03046	allGR	5	F	F	-	Dynein_light (PF01221)[1]	0003777; 0005875	2	0	1	0	2	0
	EGC01007	PSGR	1	F	F	-	Dynein_light (PF01221)[1]	0003777; 0005875	0	0	1	0	0	0
GO:0009987 cellular process (P)
	EGC01494	CWSL/PSPSL	2	F	F	-	Peptidase_M24 (PF00557)[1]	no additional GO	0	1	0	0	0	1
	EGC01702	CWSL	2	F	F	-	Peptidase_M24 (PF00557)[1]	no additional GO	0	2	0	0	0	0
GO:0006342 chromatin silencing (P)
	EGC02358	PSPSL	1	F	F	-	SIR2 (PF02146)[2]	0003677; 0005677; 0006355; 0006476; 0008270; 0017136; 0051287	0	0	0	0	0	1
GO:0007154 cell communication (P)
	EGC01020	PSGR/PSPGR	6	F	F	-	PX (PF00787)[1]	0005515; 0035091	0	0	3	0	3	0
	EGC02473	PSPSL	1	F	F	-	PX (PF00787)[1]	0005515; 0035091	0	0	0	0	0	1
GO:0006388 tRNA splicing, via endonucleolytic cleavage and ligation (P)
	EGC03870	PSSL	2	F	F	-	tRNA_int_endo (PF01974)[1]	0000213; 0000214	0	0	0	2	0	0
GO:0043687 post-translational protein modification (P)
	EGC00608	PSGR/PSPGR	3	F	F	-	UQ_con (PF00179)[1]	0019787; 0051246	0	0	1	0	2	0
	EGC02495	PSPSL	2	F	F	-	UQ_con (PF00179)[1]	0019787; 0051246	0	0	0	0	0	2
	EGC02550	PSPSL	1	F	F	-	UQ_con (PF00179)[1]	0019787; 0051246	0	0	0	0	0	1
	EGC03362	PSPGR	2	F	F	-	UQ_con (PF00179)[1]	0019787; 0051246	0	0	0	0	2	0
	EGC00780	allSL	6	F	F	S	UQ_con (PF00179)[1]	0019787; 0051246	0	3	0	1	0	2
GO:0045947 negative regulation of translational initiation (P)
	EGC00472	PSGR/PSPGR	3	F	F	-	eIF_4EBP (PF05456)[1]	0008190	0	0	2	0	1	0
GO:0044267 cellular protein metabolic process (P)
	EGC01380	CWGR/CWSL	2	F	F	-	Cpn60_TCP1 (PF00118)[1]	0005515; 0005524	1	1	0	0	0	0
	EGC04209	CWGR	1	F	F	-	Cpn60_TCP1 (PF00118)[1]	0005515; 0005524	1	0	0	0	0	0
	EGC01167	CWGR/PSPSL	2	F	F	-	Cpn60_TCP1 (PF00118)[1]	0005515; 0005524	1	0	0	0	0	1
	EGC04195	CWGR	2	F	F	-	Cpn60_TCP1 (PF00118)[1]	0005515; 0005524	2	0	0	0	0	0
GO:0006614 SRP-dependent cotranslational protein targeting to membrane (P)
	EGC03412	PSPGR	1	F	F	-	SRP14 (PF02290)[1]	0005786; 0008312; 0030942	0	0	0	0	1	0
	EGC04974	CWGR	1	F	F	-	SRP54_N (PF02881)[1]; SRP54 (PF00448)[1]	0005525; 0008312; 0048500	1	0	0	0	0	0
	EGC00728	CWGR	1	F	F	-	SRP19 (PF01922)[1]	0008312; 0048500	1	0	0	0	0	0
GO:0006281 DNA repair (P)
	EGC03158	PSGR	2	F	F	-	GIY-YIG (PF01541)[1]	0004518; 0005622	0	0	2	0	0	0
	EGC01343	CWSL	1	F	F	-	XPG_N (PF00752)[1]	0004518	0	1	0	0	0	0
	EGC00779	CWSL	2	F	F	-	Rad10 (PF03834)[1]	0003684; 0004519; 0005634	0	2	0	0	0	0
	EGC01572	CWSL/PSPSL	4	F	F	-	Rad9 (PF04139)[1]	no additional GO	0	2	0	0	0	2
	EGC02015	PSPSL	2	F	F	-	Endonuclease_5 (PF04493)[1]	0004519	0	0	0	0	0	2
	EGC03061	PSGR	1	F	F	-	Rad1 (PF02144)[1]	0003684; 0005634; 0008853	0	0	1	0	0	0
GO:0007018 microtubule-based movement (P)
	EGC01015	PSGR	1	F	F	-	Dynein_heavy (PF03028)[1]	0003777; 0030286	0	0	1	0	0	0
GO:0006457 protein folding (P)
	EGC00607	PSGR/PSPGR	6	F	F	-	FKBP_C (PF00254)[1]	no additional GO	0	0	4	0	2	0
	EGC00627	allGR/PSPSL	15	F	F	-	HSP90 (PF00183)[1]; HATPase_c (PF02518)[1]	0005524; 0051082	6	0	5	0	1	3
	EGC00904	allGR	4	F	F	-	Cpn10 (PF00166)[1]	0005524	1	0	2	0	1	0
	EGC01147	allGR	7	F	F	-	HSP90 (PF00183)[1]	0051082	4	0	2	0	1	0
	EGC02701	PSPGR	1	F	F	-	Prefoldin_2 (PF01920)[1]	0016272; 0051082	0	0	0	0	1	0
	EGC03064	allGR	5	F	F	-	DnaJ (PF00226)[1]; DnaJ_CXXCXGXG (PF00684)[1]	0031072; 0051082	2	0	2	0	1	0
	EGC04149	allGR	3	F	F	S	DnaJ_C (PF01556)[1]	0051082	1	0	1	0	1	0
	EGC00812	CWGR	1	F	F	-	FKBP_C (PF00254)[1]	no additional GO	1	0	0	0	0	0
	EGC03053	PSGR	1	F	F	-	Prefoldin (PF02996)[1]	0016272; 0051082	0	0	1	0	0	0
	EGC03375	PSPGR/PSSL	4	F	F	-	Prefoldin_2 (PF01920)[1]	0016272; 0051082	0	0	0	2	2	0
	EGC04315	CWGR/PSPGR	2	F	F	-	Prefoldin_2 (PF01920)[1]	0016272; 0051082	1	0	0	0	1	0
	EGC03337	PSGR	2	F	F	-	FKBP_C (PF00254)[1]	no additional GO	0	0	2	0	0	0
	EGC04112	CWGR	1	F	F	-	DnaJ_C (PF01556)[1]	0051082	1	0	0	0	0	0
GO:0046034 ATP metabolic process (P)
	EGC00360	CWSL	3	F	F	-	ATP-synt_ab_N (PF02874)[1]	0015992; 0016469; 0046933; 0046961	0	3	0	0	0	0
	EGC05083	CWGR	1	F	F	-	ATP-synt_ab_N (PF02874)[1]	0015992; 0016469; 0046933; 0046961	1	0	0	0	0	0
GO:0016485 protein processing (P)
	EGC02080	PSPSL	1	F	F	A	Aph-1 (PF06105)[1]	0005515; 0016021; 0043085	0	0	0	0	0	1
	EGC01871	PSPSL	1	T	T	-	Aph-1 (PF06105)[1]	0005515; 0016021; 0043085	0	0	0	0	0	1
	EGC02448	PSPSL	2	F	F	A	Aph-1 (PF06105)[1]	0005515; 0016021; 0043085	0	0	0	0	0	2
	EGC02120	PSPSL	1	F	F	A	Aph-1 (PF06105)[1]	0005515; 0016021; 0043085	0	0	0	0	0	1
GO:0007264 small GTPase mediated signal transduction (P)
	EGC03600	PSPGR	2	F	F	-	Mss4 (PF04421)[1]	0005085	0	0	0	0	2	0
GO:0045980 negative regulation of nucleotide metabolic process (P)
	EGC01363	PSGR/CWSL	5	F	F	-	IATP (PF04568)[1]	0004857; 0005739	0	2	3	0	0	0
GO:0008152 metabolic process (P)
	EGC00336	CWGR	1	F	F	-	2-oxoacid_dh (PF00198)[1]	0008415	1	0	0	0	0	0
	EGC00923	allSL	9	F	F	-	Methyltransf_11 (PF08241)[1]	0008168	0	3	0	2	0	4
	EGC00931	CWSL	1	F	F	-	Acyltransferase (PF01553)[1]	0008415	0	1	0	0	0	0
	EGC01209	CWSL/PSPSL	5	F	F	S	Acyltransferase (PF01553)[1]	0008415	0	2	0	0	0	3
	EGC01338	CWSL	1	F	F	-	AMP-binding (PF00501)[1]	0003824	0	1	0	0	0	0
	EGC02404	PSPSL	3	F	F	-	Isochorismatase (PF00857)[1]	0003824	0	0	0	0	0	3
	EGC03080	PSGR	2	F	F	-	Methyltransf_11 (PF08241)[2]	0008168	0	0	2	0	0	0
	EGC04804	PSGR	1	F	F	-	PRK (PF00485)[1]	0005524; 0016301	0	0	1	0	0	0
	EGC04879	CWGR	2	F	F	-	Aldedh (PF00171)[1]	0016491	2	0	0	0	0	0
	EGC00794	CWGR	1	F	F	-	adh_short (PF00106)[1]	0016491	1	0	0	0	0	0
	EGC00997	PSGR	1	F	F	S	adh_short (PF00106)[1]	0016491	0	0	1	0	0	0
	EGC01292	allSL	15	F	F	-	Iso_dh (PF00180)[1]	0016616	0	13	0	1	0	1
	EGC02309	PSPSL	1	F	F	-	Methyltransf_11 (PF08241)[1]	0008168	0	0	0	0	0	1
	EGC02334	PSGR/PSPSL	3	F	F	-	adh_short (PF00106)[1]	0016491	0	0	2	0	0	1
	EGC02513	PSPSL	1	F	F	S	Acyltransferase (PF01553)[1]	0008415	0	0	0	0	0	1
	EGC02900	CWGR	4	F	F	S	Acyltransferase (PF01553)[1]	0008415	4	0	0	0	0	0
	EGC03136	PSGR	2	F	F	-	adh_short (PF00106)[1]	0016491	0	0	2	0	0	0
	EGC05000	CWGR	1	F	F	-	NAD_kinase (PF01513)[1]	0003951	1	0	0	0	0	0
	EGC05022	CWGR	1	F	F	-	E1_dh (PF00676)[1]	0016624	1	0	0	0	0	0
	EGC01197	PSPSL	1	F	F	-	ECH (PF00378)[1]	0003824	0	0	0	0	0	1
	EGC01563	CWSL/PSSL	3	F	F	-	Methyltransf_11 (PF08241)[1]	0008168	0	1	0	2	0	0
	EGC04150	CWGR	3	F	F	-	adh_short (PF00106)[1]	0016491	3	0	0	0	0	0
GO:0008654 phospholipid biosynthetic process (P)
	EGC01663	CWSL	2	F	F	-	CDP-OH_P_transf (PF01066)[1]	0016020; 0016780	0	2	0	0	0	0
GO:0006544 glycine metabolic process (P)
	EGC04982	CWGR	1	F	F	-	SHMT (PF00464)[1]	0004372; 0006563	1	0	0	0	0	0
	EGC04163	CWGR	1	F	F	-	SHMT (PF00464)[1]	0004372; 0006563	1	0	0	0	0	0
GO:0006260 DNA replication (P)
	EGC03130	PSGR	1	F	F	-	Rep_fac_C (PF08542)[1]	0003689; 0005524; 0005663	0	0	1	0	0	0
GO:0006241 CTP biosynthetic process (P)
	EGC00778	CWSL/PSPSL	7	F	F	-	NDK (PF00334)[1]	0004550; 0005524; 0006183; 0006228	0	3	0	0	0	4
GO:0015986 ATP synthesis coupled proton transport (P)
	EGC02729	PSPGR	2	F	F	-	ATP-synt_G (PF04718)[1]	0000276; 0015078	0	0	0	0	2	0
	EGC03211	CWGR/PSGR	5	F	F	-	ATP-synt_C (PF00137)[2]	0015078; 0033177	1	0	4	0	0	0
	EGC04087	CWGR	2	F	F	-	vATP-synt_E (PF01991)[1]	0033178; 0046961	2	0	0	0	0	0
	EGC00498	PSGR/PSPGR/PSPSL	4	F	F	S	ATP-synt_C (PF00137)[2]	0015078; 0033177	0	0	2	0	1	1
	EGC03042	PSGR/PSPGR	5	F	F	S	ATP-synt_C (PF00137)[1]	0015078; 0033177	0	0	3	0	2	0
	EGC03474	PSPGR	2	F	F	-	OSCP (PF00213)[1]	0045261; 0046933; 0046961	0	0	0	0	2	0
	EGC04244	CWGR	1	F	F	-	ATP-synt_ab_C (PF00306)[1]	0016820; 0033178	1	0	0	0	0	0
	EGC00744	PSGR/CWSL/PSPSL	4	F	F	A	ATP-synt_C (PF00137)[2]	0015078; 0033177	0	1	1	0	0	2
	EGC02665	allGR	6	F	F	S	ATP-synt_E (PF05680)[1]	0000276; 0015078	1	0	3	0	2	0
GO:0006094 gluconeogenesis (P)
	EGC04068	CWGR	5	F	F	-	PEPCK (PF00821)[1]	0004611; 0005525	5	0	0	0	0	0
	EGC04111	CWGR	2	F	F	-	PEPCK (PF00821)[1]	0004611; 0005525	2	0	0	0	0	0
	EGC03250	CWGR/PSGR	5	F	F	-	PEPCK (PF00821)[1]	0004611; 0005525	4	0	1	0	0	0
GO:0006012 galactose metabolic process (P)
	EGC02853	PSSL	1	T	T	-	GalP_UDP_transf (PF01087)[1]	0008108	0	0	0	1	0	0
	EGC01356	CWSL	2	T	F	-	GalP_UDP_transf (PF01087)[1]	0008108	0	2	0	0	0	0
GO:0006412 translation (P)
	EGC00026	CWGR/PSPGR	4	F	F	-	Ribosomal_S2 (PF00318)[1]	0003735; 0005622; 0005840	2	0	0	0	2	0
	EGC00288	CWGR/PSPGR	3	F	F	-	Ribosomal_L13 (PF00572)[1]	0003735; 0005622; 0005840	1	0	0	0	2	0
	EGC00289	CWGR/PSGR	5	F	F	-	Ribosomal_S3_C (PF00189)[1]; KH_2 (PF07650)[1]	0003723; 0003735; 0005622; 0005840	2	0	3	0	0	0
	EGC00308	allGR	8	F	F	-	Ribosomal_S13 (PF00416)[1]	0003723; 0003735; 0005622; 0005840	1	0	3	0	4	0
	EGC00325	allGR	10	F	F	-	L15 (PF00256)[1]	0003735; 0005622; 0005840	2	0	7	0	1	0
	EGC00350	allGR	29	F	F	-	Ribosomal_S19 (PF00203)[1]	0003735; 0005622; 0005840	3	0	2	0	24	0
	EGC00376	allSL	8	T	T	-	tRNA-synt_1b (PF00579)[2]	0000166; 0004812; 0005524; 0005737; 0006418	0	5	0	2	0	1
	EGC00402	allSL	10	F	F	-	Ribosomal_L14 (PF00238)[1]	0003735; 0005622; 0005840	0	3	0	2	0	5
	EGC00444	PSGR/PSPGR	16	F	F	-	Ribosomal_S10 (PF00338)[1]	0003735; 0005622; 0005840	0	0	2	0	14	0
	EGC00445	allGR	26	F	F	-	Ribosomal_L44 (PF00935)[1]	0003735; 0005622; 0005840	1	0	16	0	9	0
	EGC00452	allGR	17	F	F	-	Ribosomal_L18e (PF00828)[1]	0003735; 0005622; 0005840	2	0	6	0	9	0
	EGC00467	allGR	34	F	F	-	Ribosomal_L14e (PF01929)[1]	0003735; 0005622; 0005840	2	0	11	0	21	0
	EGC00474	allGR	39	F	F	-	Ribosomal_L16 (PF00252)[1]	0003735; 0005622; 0005840	1	0	11	0	27	0
	EGC00475	CWGR/PSGR/PSPSL	7	F	F	-	Ribosomal_L3 (PF00297)[1]	0003735; 0005622; 0005840	3	0	3	0	0	1
	EGC00595	PSGR/PSPGR	23	F	F	-	Ribosomal_S9 (PF00380)[1]	0003735; 0005622; 0005840	0	0	4	0	19	0
	EGC00599	PSGR/PSPGR	6	F	F	-	Ribosomal_S3Ae (PF01015)[1]	0003735; 0005622; 0005840	0	0	1	0	5	0
	EGC00605	allGR	23	F	F	-	Ribosomal_S27e (PF01667)[1]	0003735; 0005622; 0005840	2	0	5	0	16	0
	EGC00618	PSPGR	1	F	F	-	Ribosomal_L2 (PF00181)[1]; Ribosomal_L2_C (PF03947)[1]	0003735; 0005622; 0005840	0	0	0	0	1	0
	EGC00621	CWGR/PSPGR	5	F	F	-	Ribosomal_S26e (PF01283)[1]	0003735; 0005622; 0005840	3	0	0	0	2	0
	EGC00622	PSGR/PSPGR	5	F	F	-	Ribosomal_L4 (PF00573)[1]	0003735; 0005622; 0005840	0	0	1	0	4	0
	EGC00631	CWGR/PSPGR	2	F	F	-	Ribosomal_S24e (PF01282)[1]	0003735; 0005622; 0005840	1	0	0	0	1	0
	EGC00632	PSPGR	6	F	F	-	Ribosomal_S8 (PF00410)[1]	0003735; 0005622; 0005840	0	0	0	0	6	0
	EGC00634	PSGR/PSPGR	20	F	F	-	Ribosomal_L36e (PF01158)[1]	0003735; 0005622; 0005840	0	0	3	0	17	0
	EGC00639	PSGR/PSPGR/PSPSL	22	F	F	-	Ribosomal_S27 (PF01599)[1]	0003735; 0005622; 0005840	0	0	6	0	15	1
	EGC00645	CWGR/PSPGR/CWSL/PSPSL	5	F	F	-	Ribosomal_L15e (PF00827)[1]	0003735; 0005622; 0005840	1	2	0	0	1	1
	EGC00847	CWSL	1	F	F	S	PTH2 (PF01981)[1]	0004045	0	1	0	0	0	0
	EGC00879	CWGR	1	F	F	-	Ribosomal_L39 (PF00832)[1]	0003735; 0005622; 0005840	1	0	0	0	0	0
	EGC00948	allGR	13	F	F	-	Ribosomal_L6 (PF00347)[2]	0003735; 0005622; 0005840	3	0	4	0	6	0
	EGC00951	PSGR/PSPGR	7	F	F	-	Ribosomal_S5 (PF00333)[1]; Ribosomal_S5_C (PF03719)[1]	0003723; 0003735; 0005622; 0005840	0	0	3	0	4	0
	EGC01108	PSPGR	7	F	F	-	Ribosomal_L24e (PF01246)[1]	0003735; 0005622; 0005840	0	0	0	0	7	0
	EGC01127	allGR	7	F	F	-	Ribosomal_S14 (PF00253)[1]	0003735; 0005622; 0005840	1	0	2	0	4	0
	EGC01137	PSGR/PSPGR	3	F	F	-	ubiquitin (PF00240)[3]; Ribosomal_L40e (PF01020)[1]	0003735; 0005622; 0005840; 0006464	0	0	1	0	2	0
	EGC01140	PSPGR	1	F	F	-	Ribosomal_L19e (PF01280)[1]	0003735; 0005622; 0005840	0	0	0	0	1	0
	EGC01455	PSPGR/CWSL	6	F	F	-	Ribosomal_L29 (PF00831)[1]	0003735; 0005622; 0005840	0	1	0	0	5	0
	EGC02005	PSPSL	1	F	F	-	Ribosomal_L2_C (PF03947)[1]	0003735; 0005622; 0005840	0	0	0	0	0	1
	EGC02095	PSPSL	1	F	F	-	tRNA-synt_2 (PF00152)[1]	0000166; 0004812; 0005524; 0005737; 0006418	0	0	0	0	0	1
	EGC02286	PSPSL	2	F	F	-	Ribosomal_L38e (PF01781)[1]	0003735; 0005622; 0005840	0	0	0	0	0	2
	EGC02709	PSGR/PSPGR	4	F	F	-	Ribosomal_S17 (PF00366)[1]	0003735; 0005622; 0005840	0	0	2	0	2	0
	EGC02753	PSPGR	1	F	F	-	Ribosomal_S7 (PF00177)[1]	0003735; 0005622; 0005840	0	0	0	0	1	0
	EGC02771	PSGR/PSPGR/PSSL	5	F	F	-	Ribosomal_L35Ae (PF01247)[1]	0003735; 0005622; 0005840	0	0	2	1	2	0
	EGC02781	PSPGR	1	F	F	-	Ribosomal_S19 (PF00203)[1]	0003735; 0005622; 0005840	0	0	0	0	1	0
	EGC02829	PSSL	1	F	F	-	Ribosomal_L32p (PF01783)[1]	0003735; 0015934	0	0	0	1	0	0
	EGC03146	PSGR	1	F	F	-	tRNA-synt_2b (PF00587)[1]	0000166; 0004812; 0005524; 0005737; 0006418	0	0	1	0	0	0
	EGC03164	PSGR/PSPGR	4	F	F	-	Ribosomal_S12 (PF00164)[1]	0003735; 0005622; 0005840	0	0	2	0	2	0
	EGC03177	PSGR/PSPGR	3	F	F	-	Ribosomal_S30 (PF04758)[1]	0003735; 0005622; 0005840	0	0	2	0	1	0
	EGC03203	allGR	7	F	F	-	Ribosomal_L2 (PF00181)[1]; Ribosomal_L2_C (PF03947)[1]	0003735; 0005622; 0005840	4	0	2	0	1	0
	EGC03205	PSGR/PSPGR	4	F	F	-	Ribosomal_S21e (PF01249)[1]	0003735; 0005622; 0005840	0	0	2	0	2	0
	EGC04070	CWGR	1	F	F	-	tRNA-synt_2 (PF00152)[1]	0000166; 0004812; 0005524; 0005737; 0006418	1	0	0	0	0	0
	EGC04729	PSGR	1	F	F	-	Ribosomal_L32e (PF01655)[1]	0003735; 0005622; 0005840	0	0	1	0	0	0
	EGC04744	PSGR	1	F	F	-	tRNA-synt_1c_C (PF03950)[1]	0000166; 0004812; 0005524; 0005737; 0006424	0	0	1	0	0	0
	EGC04896	CWGR	1	F	F	A	Ribosomal_S2 (PF00318)[2]	0003735; 0005622; 0005840	1	0	0	0	0	0
	EGC00477	PSGR/PSPGR	3	F	F	-	Ribosomal_S6e (PF01092)[1]	0003735; 0005622; 0005840	0	0	2	0	1	0
	EGC00484	allGR	10	F	F	-	Ribosomal_L27e (PF01777)[1]	0003735; 0005622; 0005840	2	0	4	0	4	0
	EGC00489	PSGR/PSPGR	4	F	F	-	Ribosomal_L18ae (PF01775)[1]	0003735; 0005622; 0005840	0	0	3	0	1	0
	EGC00491	allGR	13	F	F	-	Ribosomal_S17e (PF00833)[2]	0003735; 0005622; 0005840	1	0	4	0	8	0
	EGC00503	allGR	14	F	F	-	Ribosomal_L22e (PF01776)[1]	0003735; 0005622; 0005840	2	0	7	0	5	0
	EGC00505	PSGR/PSPGR	11	F	F	-	Ribosomal_S7 (PF00177)[1]	0003735; 0005622; 0005840	0	0	5	0	6	0
	EGC00571	PSSL	1	F	F	-	Img2 (PF05046)[1]	0003735; 0005622; 0005840	0	0	0	1	0	0
	EGC00574	PSPGR/PSSL	4	F	F	-	Ribosomal_S11 (PF00411)[1]	0003735; 0005622; 0005840	0	0	0	1	3	0
	EGC00625	PSGR/PSPGR	9	F	F	-	Ribosomal_L14 (PF00238)[1]	0003735; 0005622; 0005840	0	0	5	0	4	0
	EGC00886	CWGR/PSGR	2	F	F	-	Ribosomal_L18p (PF00861)[1]	0003735; 0005622; 0005840	1	0	1	0	0	0
	EGC00932	CWSL	1	F	F	-	tRNA-synt_1c (PF00749)[1]	0000166; 0004812; 0005524; 0005737; 0006424	0	1	0	0	0	0
	EGC00945	PSGR	1	F	F	-	Ribosomal_L32e (PF01655)[1]	0003735; 0005622; 0005840	0	0	1	0	0	0
	EGC00992	PSGR	1	F	F	-	MRP-L47 (PF06984)[1]	0003735; 0005761	0	0	1	0	0	0
	EGC00995	allGR	7	F	F	-	Ribosomal_S13_N (PF08069)[1]; Ribosomal_S15 (PF00312)[1]	0003735; 0005622; 0005840	4	0	2	0	1	0
	EGC01259	allGR/CWSL/PSPSL	11	F	F	-	Ribosomal_L13e (PF01294)[1]	0003735; 0005622; 0005840	2	3	2	0	3	1
	EGC01456	CWSL	1	F	F	-	Ribosomal_L11 (PF00298)[1]; Ribosomal_L11_N (PF03946)[1]	0003735; 0005622; 0005840	0	1	0	0	0	0
	EGC01461	allSL	10	T	T	-	Ribosomal_L38e (PF01781)[1]	0003735; 0005622; 0005840	0	2	0	4	0	4
	EGC01838	PSPSL	1	F	F	-	Ribosomal_L22e (PF01776)[1]	0003735; 0005622; 0005840	0	0	0	0	0	1
	EGC02214	PSPSL	1	F	F	-	GatB_N (PF02934)[1]	0016874	0	0	0	0	0	1
	EGC02266	PSPSL	1	F	F	-	Ribosomal_L15e (PF00827)[1]	0003735; 0005622; 0005840	0	0	0	0	0	1
	EGC02925	PSGR	2	F	F	-	tRNA-synt_1 (PF00133)[2]	0000166; 0004812; 0005524; 0005737; 0006418	0	0	2	0	0	0
	EGC02991	PSGR/PSPGR	12	F	F	-	Ribosomal_L21e (PF01157)[1]	0003735; 0005622; 0005840	0	0	8	0	4	0
	EGC03233	PSGR	1	F	F	-	Ribosomal_S19e (PF01090)[1]	0003735; 0005622; 0005840	0	0	1	0	0	0
	EGC03394	PSPGR	2	F	F	-	Ribosomal_S30 (PF04758)[1]	0003735; 0005622; 0005840	0	0	0	0	2	0
	EGC04868	PSGR	1	F	F	-	Ribosomal_S14 (PF00253)[1]	0003735; 0005622; 0005840	0	0	1	0	0	0
	EGC00100	PSGR/PSPGR	5	F	F	-	Ribosomal_L28e (PF01778)[1]	0003735; 0005622; 0005840	0	0	4	0	1	0
	EGC00247	PSGR/PSPGR	8	F	F	-	Ribosomal_L31e (PF01198)[1]	0003735; 0005622; 0005840	0	0	4	0	4	0
	EGC00298	allGR	18	F	F	-	Ribosomal_S7e (PF01251)[1]	0003735; 0005622; 0005840	1	0	6	0	11	0
	EGC00507	allGR	14	F	F	-	Ribosomal_L34e (PF01199)[1]	0003735; 0005622; 0005840	2	0	3	0	9	0
	EGC00707	allGR	9	F	F	-	Ribosomal_S19e (PF01090)[1]	0003735; 0005622; 0005840	5	0	2	0	2	0
	EGC00810	CWGR/PSPGR	2	F	F	-	Ribosomal_S12 (PF00164)[1]	0003735; 0005622; 0005840	1	0	0	0	1	0
	EGC01023	PSGR/PSPGR	4	F	F	-	Ribosomal_L6e (PF01159)[1]	0003735; 0005622; 0005840	0	0	1	0	3	0
	EGC01154	PSPGR	1	F	F	-	Ribosomal_S19 (PF00203)[1]	0003735; 0005622; 0005840	0	0	0	0	1	0
	EGC01325	allSL	5	T	T	-	Ribosomal_S26e (PF01283)[1]	0003735; 0005622; 0005840	0	1	0	2	0	2
	EGC02168	PSPSL	1	F	F	-	Ribosomal_L21p (PF00829)[1]	0003723; 0003735; 0005622; 0005840	0	0	0	0	0	1
	EGC02649	allGR	10	F	F	-	Ribosomal_L5_C (PF00673)[1]; Ribosomal_L5 (PF00281)[1]	0003735; 0005622; 0005840	2	0	2	0	6	0
	EGC02697	PSPGR	1	F	F	-	Ribosomal_L37e (PF01907)[1]	0003735; 0005622; 0005840	0	0	0	0	1	0
	EGC02776	allGR	11	F	F	-	Ribosomal_S30 (PF04758)[1]	0003735; 0005622; 0005840	2	0	5	0	4	0
	EGC02821	PSSL	1	F	F	-	Ribosomal_S26e (PF01283)[1]	0003735; 0005622; 0005840	0	0	0	1	0	0
	EGC03297	PSGR/PSPGR	4	F	F	-	Ribosomal_L29e (PF01779)[1]	0003735; 0005622; 0005840	0	0	1	0	3	0
	EGC03315	PSGR	2	F	F	-	Ribosomal_S13 (PF00416)[1]	0003723; 0003735; 0005622; 0005840	0	0	2	0	0	0
	EGC03356	PSPGR	2	F	F	-	Ribosomal_L21e (PF01157)[1]	0003735; 0005622; 0005840	0	0	0	0	2	0
	EGC03359	PSPGR	4	F	F	-	Ribosomal_L22 (PF00237)[1]	0003735; 0005622; 0005840	0	0	0	0	4	0
	EGC03636	PSPGR	1	F	F	-	Ribosomal_S7 (PF00177)[1]	0003735; 0005622; 0005840	0	0	0	0	1	0
	EGC04161	CWGR	2	F	F	-	Ribosomal_L4 (PF00573)[1]	0003735; 0005622; 0005840	2	0	0	0	0	0
	EGC04710	PSGR	1	F	F	S	HGTP_anticodon (PF03129)[1]	0004812; 0005524	0	0	1	0	0	0
GO:0006481 C-terminal protein amino acid methylation (P)
	EGC02053	PSPSL	1	F	F	-	ICMT (PF04140)[1]	0004671; 0016021	0	0	0	0	0	1
GO:0006810 transport (P)
	EGC00330	CWGR	1	F	F	-	MIP (PF00230)[1]	0005215; 0016020	1	0	0	0	0	0
	EGC00540	allSL	12	F	F	-	NTF2 (PF02136)[1]	0005622	0	7	0	2	0	3
	EGC02323	PSPSL	1	F	F	-	EMP24_GP25L (PF01105)[1]	0016021	0	0	0	0	0	1
	EGC02621	PSPSL	1	F	F	A	Sugar_tr (PF00083)[1]	0005215; 0016021	0	0	0	0	0	1
GO:0009396 folic acid and derivative biosynthetic process (P)
	EGC02321	PSPSL	1	F	F	-	5-FTHF_cyc-lig (PF01812)[1]	0005524; 0030272	0	0	0	0	0	1
	EGC00649	PSPSL	1	F	F	-	5-FTHF_cyc-lig (PF01812)[1]	0005524; 0030272	0	0	0	0	0	1
GO:0006879 cellular iron ion homeostasis (P)
	EGC00020	allGR	4	F	F	-	Ferritin (PF00210)[1]	0008199	1	0	2	0	1	0
GO:0019538 protein metabolic process (P)
	EGC03643	PSPGR	1	F	F	-	COQ7 (PF03232)[2]	0006744	0	0	0	0	1	0
	EGC01853	CWGR/PSPSL	4	F	F	-	PMSR (PF01625)[1]	0016671	3	0	0	0	0	1
GO:0006334 nucleosome assembly (P)
	EGC03155	PSGR/PSPGR	6	F	F	-	Linker_histone (PF00538)[1]	0000786; 0003677; 0005634	0	0	2	0	4	0
	EGC00630	PSGR/PSPGR	5	F	F	-	NAP (PF00956)[1]	0005634	0	0	4	0	1	0
GO:0022900 electron transport chain (P)
	EGC00086	PSPGR	2	F	F	A	COX2 (PF00116)[1]; COX2_TM (PF02790)[1]	0004129; 0005507; 0009055; 0016020; 0016021	0	0	0	0	2	0
GO:0006465 signal peptide processing (P)
	EGC00486	PSGR/PSPSL	2	F	F	-	SPC25 (PF06703)[1]	0005787; 0005792; 0008233; 0016021	0	0	1	0	0	1
GO:0006605 protein targeting (P)
	EGC03611	PSPGR	2	F	F	A	SecE (PF00584)[1]	0006886; 0016020	0	0	0	0	2	0
GO:0048478 replication fork protection (P)
	EGC00427	CWSL	3	F	F	-	Swi3 (PF07962)[1]	0005634; 0006974; 0007049	0	3	0	0	0	0
GO:0019722 calcium-mediated signaling (P)
	EGC00954	PSGR	1	F	F	-	Calcipressin (PF04847)[1]	no additional GO	0	0	1	0	0	0
GO:0009060 aerobic respiration (P)
	EGC00088	CWGR/PSPGR/PSPSL	3	F	F	S	COX1 (PF00115)[1]	0005506; 0009055; 0016021; 0020037	1	0	0	0	1	1
	EGC03652	PSPGR	1	F	F	A	COX1 (PF00115)[1]	0005506; 0009055; 0016021; 0020037	0	0	0	0	1	0
GO:0006796 phosphate metabolic process (P)
	EGC00895	CWGR	1	F	F	-	Pyrophosphatase (PF00719)[1]	0000287; 0004427; 0005737	1	0	0	0	0	0
GO:0044237 cellular metabolic process (P)
	EGC00902	CWSL	2	F	F	-	Epimerase (PF01370)[1]	0003824; 0050662	0	2	0	0	0	0
GO:0006546 glycine catabolic process (P)
	EGC01285	CWSL	1	F	F	-	GCV_T (PF01571)[1]	0004047; 0005737	0	1	0	0	0	0
	EGC02957	PSGR	1	F	F	S	GCV_H (PF01597)[1]	0005960	0	0	1	0	0	0
GO:0007010 cytoskeleton organization (P)
	EGC03497	PSPGR	2	F	F	-	Thymosin (PF01290)[1]	0003779; 0005737	0	0	0	0	2	0
	EGC01265	allSL	22	F	F	-	Profilin (PF00235)[1]	0003779; 0015629	0	14	0	5	0	3
	EGC01492	CWSL	2	F	F	-	Profilin (PF00235)[1]	0003779; 0015629	0	2	0	0	0	0
	EGC00346	allGR/CWSL/PSPSL	24	F	F	-	Profilin (PF00235)[1]	0003779; 0015629	9	2	3	0	9	1
GO:0000154 rRNA modification (P)
	EGC00755	CWSL	1	F	F	-	RrnaAD (PF00398)[1]	0000179; 0008649	0	1	0	0	0	0
GO:0008612 peptidyl-lysine modification to hypusine (P)
	EGC00434	CWSL/PSPSL	5	F	F	-	DS (PF01916)[1]	no additional GO	0	2	0	0	0	3
	EGC02112	PSPSL	1	F	F	-	DS (PF01916)[1]	no additional GO	0	0	0	0	0	1
GO:0006123 mitochondrial electron transport, cytochrome c to oxygen (P)
	EGC03414	PSPGR	2	F	F	A	COX3 (PF00510)[1]	0004129; 0016020	0	0	0	0	2	0
GO:0006464 protein modification process (P)
	EGC00094	PSGR	2	F	F	-	ubiquitin (PF00240)[3]	no additional GO	0	0	2	0	0	0
	EGC00313	allGR	19	F	F	-	ubiquitin (PF00240)[1]	no additional GO	1	0	9	0	9	0
	EGC00389	CWSL	3	F	F	-	BPL_LipA_LipB (PF03099)[1]	0003824	0	3	0	0	0	0
	EGC01137	PSGR/PSPGR	3	F	F	-	ubiquitin (PF00240)[3]; Ribosomal_L40e (PF01020)[1]	0003735; 0005622; 0005840; 0006412	0	0	1	0	2	0
	EGC02276	PSGR/PSPGR/PSPSL	5	F	F	-	ubiquitin (PF00240)[1]	no additional GO	0	0	3	0	1	1
	EGC02689	PSPGR	1	F	F	S	ubiquitin (PF00240)[2]	no additional GO	0	0	0	0	1	0
	EGC02744	PSPGR	1	F	F	-	ubiquitin (PF00240)[2]	no additional GO	0	0	0	0	1	0
	EGC02773	PSPGR	1	F	F	-	ubiquitin (PF00240)[1]	no additional GO	0	0	0	0	1	0
	EGC01388	CWSL/PSPSL	2	T	F	S	Palm_thioest (PF02089)[1]	0008474	0	1	0	0	0	1
	EGC03232	PSGR	1	F	F	-	ubiquitin (PF00240)[1]	no additional GO	0	0	1	0	0	0
	EGC00481	allGR	5	F	F	-	ubiquitin (PF00240)[3]	no additional GO	1	0	3	0	1	0
	EGC02662	PSPGR	1	F	F	-	ubiquitin (PF00240)[2]	no additional GO	0	0	0	0	1	0
	EGC02671	PSPGR	2	F	F	S	ubiquitin (PF00240)[2]	no additional GO	0	0	0	0	2	0
GO:0006364 rRNA processing (P)
	EGC03374	PSPGR	2	F	F	-	Gar1 (PF04410)[1]	0005732; 0019843	0	0	0	0	2	0
	EGC00408	allSL	13	F	F	-	UPF0086 (PF01868)[1]	0000172; 0003723; 0004540; 0006379; 0008033; 0030677	0	2	0	7	0	4
GO:0019752 carboxylic acid metabolic process (P)
	EGC01956	PSPSL	1	T	T	A	Pyridoxal_deC (PF00282)[1]	0016831; 0030170	0	0	0	0	0	1
GO:0008202 steroid metabolic process (P)
	EGC01466	CWSL	2	F	F	-	Oxysterol_BP (PF01237)[1]	no additional GO	0	2	0	0	0	0
	EGC01872	PSPSL	1	F	F	-	Oxysterol_BP (PF01237)[1]	no additional GO	0	0	0	0	0	1
GO:0006415 translational termination (P)
	EGC00852	CWSL/PSPSL	2	F	F	-	RF-1 (PF00472)[1]	0003747	0	1	0	0	0	1
GO:0006814 sodium ion transport (P)
	EGC00941	PSGR	4	F	F	A	Na_K-ATPase (PF00287)[1]	0005391; 0006754; 0006813; 0016020	0	0	4	0	0	0
	EGC02021	PSPSL	1	T	F	S	Na_K-ATPase (PF00287)[1]	0005391; 0006754; 0006813; 0016020	0	0	0	0	0	1
	EGC04085	CWGR	2	F	F	-	Na_K-ATPase (PF00287)[1]	0005391; 0006754; 0006813; 0016020	2	0	0	0	0	0
	EGC03335	PSGR	1	F	F	A	Na_K-ATPase (PF00287)[1]	0005391; 0006754; 0006813; 0016020	0	0	1	0	0	0
GO:0005789 endoplasmic reticulum membrane (C)
	EGC02052	PSPSL	1	F	F	S	Alg6_Alg8 (PF03155)[1]	0016758	0	0	0	0	0	1
	EGC02532	PSPSL	1	F	F	-	ERO1 (PF04137)[1]	0005515; 0006467; 0009055; 0016671; 0050660	0	0	0	0	0	1
	EGC02178	PSPSL	2	F	F	-	ERO1 (PF04137)[2]	0005515; 0006467; 0009055; 0016671; 0050660	0	0	0	0	0	2
GO:0005792 microsome (C)
	EGC00486	PSGR/PSPSL	2	F	F	-	SPC25 (PF06703)[1]	0005787; 0006465; 0008233; 0016021	0	0	1	0	0	1
GO:0005667 transcription factor complex (C)
	EGC00696	PSSL/PSPSL	4	F	F	S	TFIID-18kDa (PF02269)[1]	0003702; 0006366	0	0	0	1	0	3
	EGC03969	PSSL	1	F	F	-	TFIID-18kDa (PF02269)[1]	0003702; 0006366	0	0	0	1	0	0
	EGC01024	allSL	24	F	F	-	TFIID-18kDa (PF02269)[1]	0003702; 0006366	0	3	0	13	0	8
	EGC01222	PSSL/PSPSL	3	F	F	S	TFIID-18kDa (PF02269)[1]	0003702; 0006366	0	0	0	2	0	1
	EGC03806	PSSL	1	F	F	-	TFIID-18kDa (PF02269)[1]	0003702; 0006366	0	0	0	1	0	0
	EGC03868	PSSL	1	F	F	-	TFIID-18kDa (PF02269)[1]	0003702; 0006366	0	0	0	1	0	0
GO:0016021 integral to membrane (C)
	EGC00088	CWGR/PSPGR/PSPSL	3	F	F	S	COX1 (PF00115)[1]	0005506; 0009055; 0009060; 0020037	1	0	0	0	1	1
	EGC00097	allGR	11	F	F	A	Tetraspannin (PF00335)[1]	no additional GO	2	0	2	0	7	0
	EGC00129	allGR	28	F	F	A	Tetraspannin (PF00335)[1]	no additional GO	16	0	6	0	6	0
	EGC00299	CWGR	9	F	F	A	Tetraspannin (PF00335)[1]	no additional GO	9	0	0	0	0	0
	EGC00446	PSGR/PSPGR	34	F	T	A	Tetraspannin (PF00335)[1]	no additional GO	0	0	21	0	13	0
	EGC00837	allSL	5	T	T	A	Renin_r (PF07850)[1]	0004872	0	1	0	2	0	2
	EGC00854	CWSL	1	F	F	A	Renin_r (PF07850)[1]	0004872	0	1	0	0	0	0
	EGC00913	CWGR	1	F	F	-	SCAMP (PF04144)[1]	0015031	1	0	0	0	0	0
	EGC00927	CWGR/CWSL	3	F	F	A	ORMDL (PF04061)[1]	no additional GO	2	1	0	0	0	0
	EGC00933	CWGR/CWSL	3	F	F	S	Nuc_sug_transp (PF04142)[1]	0000139; 0005351; 0008643	2	1	0	0	0	0
	EGC01386	CWSL/PSPSL	2	T	T	S	HlyIII (PF03006)[1]	no additional GO	0	1	0	0	0	1
	EGC01701	CWSL	1	F	F	A	DUF846 (PF05832)[1]	no additional GO	0	1	0	0	0	0
	EGC02053	PSPSL	1	F	F	-	ICMT (PF04140)[1]	0004671; 0006481	0	0	0	0	0	1
	EGC02080	PSPSL	1	F	F	A	Aph-1 (PF06105)[1]	0005515; 0016485; 0043085	0	0	0	0	0	1
	EGC02782	PSPGR	1	F	F	-	Tetraspannin (PF00335)[1]	no additional GO	0	0	0	0	1	0
	EGC03589	PSPGR	1	F	F	S	Tmemb_9 (PF05434)[1]	no additional GO	0	0	0	0	1	0
	EGC04866	PSGR	1	F	F	-	Sec62 (PF03839)[1]	0008565; 0015031	0	0	1	0	0	0
	EGC04897	CWGR	1	F	F	S	ELO (PF01151)[1]	no additional GO	1	0	0	0	0	0
	EGC04933	CWGR	1	F	F	A	Tetraspannin (PF00335)[1]	no additional GO	1	0	0	0	0	0
	EGC00486	PSGR/PSPSL	2	F	F	-	SPC25 (PF06703)[1]	0005787; 0005792; 0006465; 0008233	0	0	1	0	0	1
	EGC00643	PSGR/PSPGR/CWSL	7	F	F	A	Tetraspannin (PF00335)[1]	no additional GO	0	1	5	0	1	0
	EGC00817	CWGR	5	F	F	A	Tetraspannin (PF00335)[1]	no additional GO	5	0	0	0	0	0
	EGC00849	CWSL	1	F	F	S	Tetraspannin (PF00335)[1]	no additional GO	0	1	0	0	0	0
	EGC01254	CWGR/PSGR/CWSL	5	F	F	-	Presenilin (PF01080)[1]	0007242	2	1	2	0	0	0
	EGC01288	CWSL	2	F	F	-	Synaptobrevin (PF00957)[1]	0016192	0	2	0	0	0	0
	EGC01471	CWSL	2	F	F	S	Rhomboid (PF01694)[1]	no additional GO	0	2	0	0	0	0
	EGC01871	PSPSL	1	T	T	-	Aph-1 (PF06105)[1]	0005515; 0016485; 0043085	0	0	0	0	0	1
	EGC02448	PSPSL	2	F	F	A	Aph-1 (PF06105)[1]	0005515; 0016485; 0043085	0	0	0	0	0	2
	EGC02529	PSPSL	1	F	F	-	FA_desaturase (PF00487)[1]; Lipid_DES (PF08557)[1]	0006629; 0006633; 0016491; 0016705; 0055114	0	0	0	0	0	1
	EGC03052	PSGR	3	F	F	S	TRAP-delta (PF05404)[1]	0005783	0	0	3	0	0	0
	EGC03207	PSGR	1	F	F	S	Tetraspannin (PF00335)[1]	no additional GO	0	0	1	0	0	0
	EGC03391	allGR	5	F	F	A	Tetraspannin (PF00335)[1]	no additional GO	2	0	1	0	2	0
	EGC03652	PSPGR	1	F	F	A	COX1 (PF00115)[1]	0005506; 0009055; 0009060; 0020037	0	0	0	0	1	0
	EGC04225	CWGR	1	F	F	-	Synaptobrevin (PF00957)[1]	0016192	1	0	0	0	0	0
	EGC04251	CWGR	2	F	F	-	Tetraspannin (PF00335)[1]	no additional GO	2	0	0	0	0	0
	EGC04959	CWGR	1	F	F	-	Tetraspannin (PF00335)[1]	no additional GO	1	0	0	0	0	0
	EGC00086	PSPGR	2	F	F	A	COX2 (PF00116)[1]; COX2_TM (PF02790)[1]	0004129; 0005507; 0009055; 0016020; 0022900	0	0	0	0	2	0
	EGC00366	allSL	62	T	T	A	Renin_r (PF07850)[1]	0004872	0	17	0	37	0	8
	EGC00397	allSL	34	T	T	-	HlyIII (PF03006)[1]	no additional GO	0	18	0	6	0	10
	EGC00709	CWGR	1	F	F	A	Tetraspannin (PF00335)[1]	no additional GO	1	0	0	0	0	0
	EGC00710	CWGR	1	F	F	A	ELO (PF01151)[1]	no additional GO	1	0	0	0	0	0
	EGC02120	PSPSL	1	F	F	A	Aph-1 (PF06105)[1]	0005515; 0016485; 0043085	0	0	0	0	0	1
	EGC02171	PSPSL	1	F	F	A	EMP70 (PF02990)[1]	no additional GO	0	0	0	0	0	1
	EGC02323	PSPSL	1	F	F	-	EMP24_GP25L (PF01105)[1]	0006810	0	0	0	0	0	1
	EGC02621	PSPSL	1	F	F	A	Sugar_tr (PF00083)[1]	0005215; 0006810	0	0	0	0	0	1
	EGC03429	PSPGR	1	F	F	S	Tmemb_9 (PF05434)[1]	no additional GO	0	0	0	0	1	0
	EGC05060	CWGR	1	F	F	-	CybS (PF05328)[1]	0005506; 0005740; 0006099; 0020037	1	0	0	0	0	0
GO:0000015 phosphopyruvate hydratase complex (C)
	EGC03002	PSGR	1	F	F	-	Enolase_C (PF00113)[1]; Enolase_N (PF03952)[1]	0004634; 0006096	0	0	1	0	0	0
	EGC04828	PSGR	1	F	F	-	Enolase_C (PF00113)[1]	0004634; 0006096	0	0	1	0	0	0
GO:0005786 signal recognition particle, endoplasmic reticulum targeting (C)
	EGC03412	PSPGR	1	F	F	-	SRP14 (PF02290)[1]	0006614; 0008312; 0030942	0	0	0	0	1	0
GO:0000214 tRNA-intron endonuclease complex (C)
	EGC03870	PSSL	2	F	F	-	tRNA_int_endo (PF01974)[1]	0000213; 0006388	0	0	0	2	0	0
GO:0048500 signal recognition particle (C)
	EGC04974	CWGR	1	F	F	-	SRP54_N (PF02881)[1]; SRP54 (PF00448)[1]	0005525; 0006614; 0008312	1	0	0	0	0	0
	EGC00728	CWGR	1	F	F	-	SRP19 (PF01922)[1]	0006614; 0008312	1	0	0	0	0	0
GO:0042719 mitochondrial intermembrane space protein transporter complex (C)
	EGC00963	PSGR	1	F	F	-	zf-Tim10_DDP (PF02953)[1]	0006626; 0045039	0	0	1	0	0	0
	EGC03011	PSGR	3	F	F	-	zf-Tim10_DDP (PF02953)[1]	0006626; 0045039	0	0	3	0	0	0
GO:0005783 endoplasmic reticulum (C)
	EGC03052	PSGR	3	F	F	S	TRAP-delta (PF05404)[1]	0016021	0	0	3	0	0	0
	EGC02663	PSGR/PSPGR	4	F	F	A	Reticulon (PF02453)[1]	no additional GO	0	0	3	0	1	0
GO:0005739 mitochondrion (C)
	EGC00912	CWGR	1	F	F	-	Cyto_heme_lyase (PF01265)[1]	0004408	1	0	0	0	0	0
	EGC01363	PSGR/CWSL	5	F	F	-	IATP (PF04568)[1]	0004857; 0045980	0	2	3	0	0	0
	EGC03223	PSGR/PSPGR	2	F	F	-	ACN9 (PF05882)[1]	no additional GO	0	0	1	0	1	0
	EGC03592	PSPGR	1	F	F	-	NDUF_B7 (PF05676)[1]	0003954; 0008137	0	0	0	0	1	0
	EGC00965	PSGR	1	F	F	-	NDUF_B8 (PF05821)[1]	0003954; 0008137	0	0	1	0	0	0
GO:0005839 proteasome core complex (C)
	EGC00447	PSGR	1	F	F	-	Proteasome (PF00227)[1]; Proteasome_A_N (PF10584)[1]	0004298; 0006511	0	0	1	0	0	0
	EGC01111	PSGR/PSPGR	3	F	F	-	Proteasome (PF00227)[1]	0004298; 0006511	0	0	2	0	1	0
	EGC03202	PSGR	3	F	F	-	Proteasome (PF00227)[1]; Proteasome_A_N (PF10584)[1]	0004298; 0006511	0	0	3	0	0	0
	EGC04096	CWGR	4	F	F	-	Proteasome (PF00227)[1]	0004298; 0006511	4	0	0	0	0	0
	EGC03550	PSPGR	2	F	F	-	Proteasome (PF00227)[1]	0004298; 0006511	0	0	0	0	2	0
	EGC03235	PSGR	1	F	F	-	Proteasome (PF00227)[1]; Proteasome_A_N (PF10584)[1]	0004298; 0006511	0	0	1	0	0	0
GO:0031461 cullin-RING ubiquitin ligase complex (C)
	EGC02330	PSPSL	1	F	F	-	Cullin (PF00888)[1]	0006511; 0031625	0	0	0	0	0	1
GO:0005758 mitochondrial intermembrane space (C)
	EGC00647	allSL/PSGR	41	F	F	-	COX17 (PF05051)[1]	0005507; 0006825; 0016531	0	10	1	22	0	8
	EGC01080	allSL	5	F	F	-	COX17 (PF05051)[1]	0005507; 0006825; 0016531	0	3	0	1	0	1
	EGC02061	PSPSL	1	F	F	S	COX17 (PF05051)[1]	0005507; 0006825; 0016531	0	0	0	0	0	1
	EGC01834	PSSL/PSPSL	4	F	F	-	COX17 (PF05051)[1]	0005507; 0006825; 0016531	0	0	0	2	0	2
GO:0033178 proton-transporting two-sector ATPase complex, catalytic domain (C)
	EGC04087	CWGR	2	F	F	-	vATP-synt_E (PF01991)[1]	0015986; 0046961	2	0	0	0	0	0
	EGC04244	CWGR	1	F	F	-	ATP-synt_ab_C (PF00306)[1]	0015986; 0016820	1	0	0	0	0	0
GO:0005853 eukaryotic translation elongation factor 1 complex (C)
	EGC01207	PSPSL	1	F	F	A	EF1_GNE (PF00736)[1]; EF-1_beta_acid (PF10587)[1]	0003746; 0006414	0	0	0	0	0	1
	EGC04389	PSGR/PSPGR	2	F	F	-	EF1G (PF00647)[1]	0003746; 0006414	0	0	1	0	1	0
	EGC00060	PSGR	3	F	F	-	EF1_GNE (PF00736)[1]; EF-1_beta_acid (PF10587)[1]	0003746; 0006414	0	0	3	0	0	0
GO:0000139 Golgi membrane (C)
	EGC00933	CWGR/CWSL	3	F	F	S	Nuc_sug_transp (PF04142)[1]	0005351; 0008643; 0016021	2	1	0	0	0	0
GO:0030126 COPI vesicle coat (C)
	EGC01390	CWSL	1	F	F	-	COPI_C (PF06957)[1]	0005198; 0005515; 0006886; 0016192	0	1	0	0	0	0
GO:0005663 DNA replication factor C complex (C)
	EGC03130	PSGR	1	F	F	-	Rep_fac_C (PF08542)[1]	0003689; 0005524; 0006260	0	0	1	0	0	0
GO:0005743 mitochondrial inner membrane (C)
	EGC00345	CWGR	1	F	F	S	Tim17 (PF02466)[1]	0008565; 0015031	1	0	0	0	0	0
	EGC00596	PSPGR	3	F	F	-	ETC_C1_NDUFA5 (PF04716)[1]	0016651; 0022904	0	0	0	0	3	0
	EGC04174	CWGR	2	F	F	-	CI-B14_5a (PF07347)[1]	0008137; 0042773	2	0	0	0	0	0
GO:0016469 proton-transporting two-sector ATPase complex (C)
	EGC00360	CWSL	3	F	F	-	ATP-synt_ab_N (PF02874)[1]	0015992; 0046034; 0046933; 0046961	0	3	0	0	0	0
	EGC05083	CWGR	1	F	F	-	ATP-synt_ab_N (PF02874)[1]	0015992; 0046034; 0046933; 0046961	1	0	0	0	0	0
GO:0000785 chromatin (C)
	EGC02093	PSPSL	1	F	F	-	Chromo_shadow (PF01393)[1]; Chromo (PF00385)[1]	0003682; 0005634; 0006333	0	0	0	0	0	1
	EGC03736	PSSL	1	T	T	-	Chromo (PF00385)[1]	0003682; 0005634; 0006333	0	0	0	1	0	0
	EGC02164	PSSL/PSPSL	3	T	T	-	Chromo (PF00385)[1]	0003682; 0005634; 0006333	0	0	0	2	0	1
GO:0030117 membrane coat (C)
	EGC02994	PSGR/PSPGR	4	F	F	-	Clat_adaptor_s (PF01217)[1]	0005515; 0006886; 0016192	0	0	2	0	2	0
GO:0005852 eukaryotic translation initiation factor 3 complex (C)
	EGC01738	CWSL	1	F	F	-	eIF-3c_N (PF05470)[1]	0003743; 0006413	0	1	0	0	0	0
GO:0005787 signal peptidase complex (C)
	EGC00486	PSGR/PSPSL	2	F	F	-	SPC25 (PF06703)[1]	0005792; 0006465; 0008233; 0016021	0	0	1	0	0	1
GO:0033588 Elongator holoenzyme complex (C)
	EGC01902	PSPSL	1	F	F	S	PAXNEB (PF05625)[1]	0006357	0	0	0	0	0	1
GO:0030677 ribonuclease P complex (C)
	EGC00408	allSL	13	F	F	-	UPF0086 (PF01868)[1]	0000172; 0003723; 0004540; 0006364; 0006379; 0008033	0	2	0	7	0	4
GO:0015934 large ribosomal subunit (C)
	EGC02829	PSSL	1	F	F	-	Ribosomal_L32p (PF01783)[1]	0003735; 0006412	0	0	0	1	0	0
GO:0045261 proton-transporting ATP synthase complex, catalytic core F(1) (C)
	EGC03474	PSPGR	2	F	F	-	OSCP (PF00213)[1]	0015986; 0046933; 0046961	0	0	0	0	2	0
GO:0005740 mitochondrial envelope (C)
	EGC05060	CWGR	1	F	F	-	CybS (PF05328)[1]	0005506; 0006099; 0016021; 0020037	1	0	0	0	0	0
GO:0005732 small nucleolar ribonucleoprotein complex (C)
	EGC03374	PSPGR	2	F	F	-	Gar1 (PF04410)[1]	0006364; 0019843	0	0	0	0	2	0
GO:0005834 heterotrimeric G-protein complex (C)
	EGC03019	PSGR	2	F	F	-	G-gamma (PF00631)[1]	0004871; 0007186	0	0	2	0	0	0
GO:0030904 retromer complex (C)
	EGC03113	PSGR	1	F	F	-	Vps26 (PF03643)[1]	0007034	0	0	1	0	0	0
GO:0005680 anaphase-promoting complex (C)
	EGC02439	PSPSL	1	F	F	-	APC10 (PF03256)[1]	0005515; 0030071	0	0	0	0	0	1
	EGC00762	allSL/PSGR	30	T	T	-	APC10 (PF03256)[1]	0005515; 0030071	0	14	2	3	0	11
GO:0033179 proton-transporting V-type ATPase, V0 domain (C)
	EGC02724	PSPGR	1	F	F	A	ATP_synt_H (PF05493)[1]	0015078; 0015991	0	0	0	0	1	0
GO:0005622 intracellular (C)
	EGC00026	CWGR/PSPGR	4	F	F	-	Ribosomal_S2 (PF00318)[1]	0003735; 0005840; 0006412	2	0	0	0	2	0
	EGC00288	CWGR/PSPGR	3	F	F	-	Ribosomal_L13 (PF00572)[1]	0003735; 0005840; 0006412	1	0	0	0	2	0
	EGC00289	CWGR/PSGR	5	F	F	-	Ribosomal_S3_C (PF00189)[1]; KH_2 (PF07650)[1]	0003723; 0003735; 0005840; 0006412	2	0	3	0	0	0
	EGC00308	allGR	8	F	F	-	Ribosomal_S13 (PF00416)[1]	0003723; 0003735; 0005840; 0006412	1	0	3	0	4	0
	EGC00311	allGR	17	F	F	-	BIR (PF00653)[1]	no additional GO	11	0	2	0	4	0
	EGC00325	allGR	10	F	F	-	L15 (PF00256)[1]	0003735; 0005840; 0006412	2	0	7	0	1	0
	EGC00350	allGR	29	F	F	-	Ribosomal_S19 (PF00203)[1]	0003735; 0005840; 0006412	3	0	2	0	24	0
	EGC00402	allSL	10	F	F	-	Ribosomal_L14 (PF00238)[1]	0003735; 0005840; 0006412	0	3	0	2	0	5
	EGC00444	PSGR/PSPGR	16	F	F	-	Ribosomal_S10 (PF00338)[1]	0003735; 0005840; 0006412	0	0	2	0	14	0
	EGC00445	allGR	26	F	F	-	Ribosomal_L44 (PF00935)[1]	0003735; 0005840; 0006412	1	0	16	0	9	0
	EGC00452	allGR	17	F	F	-	Ribosomal_L18e (PF00828)[1]	0003735; 0005840; 0006412	2	0	6	0	9	0
	EGC00467	allGR	34	F	F	-	Ribosomal_L14e (PF01929)[1]	0003735; 0005840; 0006412	2	0	11	0	21	0
	EGC00474	allGR	39	F	F	-	Ribosomal_L16 (PF00252)[1]	0003735; 0005840; 0006412	1	0	11	0	27	0
	EGC00475	CWGR/PSGR/PSPSL	7	F	F	-	Ribosomal_L3 (PF00297)[1]	0003735; 0005840; 0006412	3	0	3	0	0	1
	EGC00595	PSGR/PSPGR	23	F	F	-	Ribosomal_S9 (PF00380)[1]	0003735; 0005840; 0006412	0	0	4	0	19	0
	EGC00599	PSGR/PSPGR	6	F	F	-	Ribosomal_S3Ae (PF01015)[1]	0003735; 0005840; 0006412	0	0	1	0	5	0
	EGC00605	allGR	23	F	F	-	Ribosomal_S27e (PF01667)[1]	0003735; 0005840; 0006412	2	0	5	0	16	0
	EGC00611	allGR	21	F	F	-	S4 (PF01479)[1]; Ribosomal_S4 (PF00163)[1]	0003723; 0019843	2	0	11	0	8	0
	EGC00618	PSPGR	1	F	F	-	Ribosomal_L2 (PF00181)[1]; Ribosomal_L2_C (PF03947)[1]	0003735; 0005840; 0006412	0	0	0	0	1	0
	EGC00620	PSPGR	2	F	F	-	Cofilin_ADF (PF00241)[1]	0003779	0	0	0	0	2	0
	EGC00621	CWGR/PSPGR	5	F	F	-	Ribosomal_S26e (PF01283)[1]	0003735; 0005840; 0006412	3	0	0	0	2	0
	EGC00622	PSGR/PSPGR	5	F	F	-	Ribosomal_L4 (PF00573)[1]	0003735; 0005840; 0006412	0	0	1	0	4	0
	EGC00631	CWGR/PSPGR	2	F	F	-	Ribosomal_S24e (PF01282)[1]	0003735; 0005840; 0006412	1	0	0	0	1	0
	EGC00632	PSPGR	6	F	F	-	Ribosomal_S8 (PF00410)[1]	0003735; 0005840; 0006412	0	0	0	0	6	0
	EGC00634	PSGR/PSPGR	20	F	F	-	Ribosomal_L36e (PF01158)[1]	0003735; 0005840; 0006412	0	0	3	0	17	0
	EGC00639	PSGR/PSPGR/PSPSL	22	F	F	-	Ribosomal_S27 (PF01599)[1]	0003735; 0005840; 0006412	0	0	6	0	15	1
	EGC00645	CWGR/PSPGR/CWSL/PSPSL	5	F	F	-	Ribosomal_L15e (PF00827)[1]	0003735; 0005840; 0006412	1	2	0	0	1	1
	EGC00652	allSL	6	F	F	-	CBFD_NFYB_HMF (PF00808)[1]	0043565	0	1	0	2	0	3
	EGC00684	allSL	21	F	F	-	CBFD_NFYB_HMF (PF00808)[1]	0043565	0	4	0	5	0	12
	EGC00879	CWGR	1	F	F	-	Ribosomal_L39 (PF00832)[1]	0003735; 0005840; 0006412	1	0	0	0	0	0
	EGC00948	allGR	13	F	F	-	Ribosomal_L6 (PF00347)[2]	0003735; 0005840; 0006412	3	0	4	0	6	0
	EGC00951	PSGR/PSPGR	7	F	F	-	Ribosomal_S5 (PF00333)[1]; Ribosomal_S5_C (PF03719)[1]	0003723; 0003735; 0005840; 0006412	0	0	3	0	4	0
	EGC01107	allGR	24	F	F	-	Ribosomal_60s (PF00428)[1]	0003735; 0005840; 0006414	2	0	6	0	16	0
	EGC01108	PSPGR	7	F	F	-	Ribosomal_L24e (PF01246)[1]	0003735; 0005840; 0006412	0	0	0	0	7	0
	EGC01112	allGR	15	F	F	S	Ribosomal_60s (PF00428)[1]	0003735; 0005840; 0006414	2	0	6	0	7	0
	EGC01127	allGR	7	F	F	-	Ribosomal_S14 (PF00253)[1]	0003735; 0005840; 0006412	1	0	2	0	4	0
	EGC01137	PSGR/PSPGR	3	F	F	-	ubiquitin (PF00240)[3]; Ribosomal_L40e (PF01020)[1]	0003735; 0005840; 0006412; 0006464	0	0	1	0	2	0
	EGC01140	PSPGR	1	F	F	-	Ribosomal_L19e (PF01280)[1]	0003735; 0005840; 0006412	0	0	0	0	1	0
	EGC01173	CWSL/PSPSL	2	F	F	-	RhoGAP (PF00620)[1]	0007165	0	1	0	0	0	1
	EGC01455	PSPGR/CWSL	6	F	F	-	Ribosomal_L29 (PF00831)[1]	0003735; 0005840; 0006412	0	1	0	0	5	0
	EGC01672	CWSL	1	F	F	-	Sedlin_N (PF04628)[1]	0006888	0	1	0	0	0	0
	EGC01754	CWSL	1	F	F	-	Sedlin_N (PF04628)[1]	0006888	0	1	0	0	0	0
	EGC01964	PSPSL	1	F	F	-	TBC (PF00566)[1]	0005097; 0032313	0	0	0	0	0	1
	EGC01993	PSSL/PSPSL	2	F	F	-	CBFD_NFYB_HMF (PF00808)[1]	0043565	0	0	0	1	0	1
	EGC02005	PSPSL	1	F	F	-	Ribosomal_L2_C (PF03947)[1]	0003735; 0005840; 0006412	0	0	0	0	0	1
	EGC02084	PSPSL	1	F	F	-	zf-C2H2 (PF00096)[2]	0008270	0	0	0	0	0	1
	EGC02286	PSPSL	2	F	F	-	Ribosomal_L38e (PF01781)[1]	0003735; 0005840; 0006412	0	0	0	0	0	2
	EGC02709	PSGR/PSPGR	4	F	F	-	Ribosomal_S17 (PF00366)[1]	0003735; 0005840; 0006412	0	0	2	0	2	0
	EGC02753	PSPGR	1	F	F	-	Ribosomal_S7 (PF00177)[1]	0003735; 0005840; 0006412	0	0	0	0	1	0
	EGC02771	PSGR/PSPGR/PSSL	5	F	F	-	Ribosomal_L35Ae (PF01247)[1]	0003735; 0005840; 0006412	0	0	2	1	2	0
	EGC02781	PSPGR	1	F	F	-	Ribosomal_S19 (PF00203)[1]	0003735; 0005840; 0006412	0	0	0	0	1	0
	EGC03158	PSGR	2	F	F	-	GIY-YIG (PF01541)[1]	0004518; 0006281	0	0	2	0	0	0
	EGC03164	PSGR/PSPGR	4	F	F	-	Ribosomal_S12 (PF00164)[1]	0003735; 0005840; 0006412	0	0	2	0	2	0
	EGC03177	PSGR/PSPGR	3	F	F	-	Ribosomal_S30 (PF04758)[1]	0003735; 0005840; 0006412	0	0	2	0	1	0
	EGC03203	allGR	7	F	F	-	Ribosomal_L2 (PF00181)[1]; Ribosomal_L2_C (PF03947)[1]	0003735; 0005840; 0006412	4	0	2	0	1	0
	EGC03205	PSGR/PSPGR	4	F	F	-	Ribosomal_S21e (PF01249)[1]	0003735; 0005840; 0006412	0	0	2	0	2	0
	EGC03525	PSPGR	1	F	F	-	zf-C2H2 (PF00096)[4]	0008270	0	0	0	0	1	0
	EGC04729	PSGR	1	F	F	-	Ribosomal_L32e (PF01655)[1]	0003735; 0005840; 0006412	0	0	1	0	0	0
	EGC04896	CWGR	1	F	F	A	Ribosomal_S2 (PF00318)[2]	0003735; 0005840; 0006412	1	0	0	0	0	0
	EGC00477	PSGR/PSPGR	3	F	F	-	Ribosomal_S6e (PF01092)[1]	0003735; 0005840; 0006412	0	0	2	0	1	0
	EGC00484	allGR	10	F	F	-	Ribosomal_L27e (PF01777)[1]	0003735; 0005840; 0006412	2	0	4	0	4	0
	EGC00489	PSGR/PSPGR	4	F	F	-	Ribosomal_L18ae (PF01775)[1]	0003735; 0005840; 0006412	0	0	3	0	1	0
	EGC00491	allGR	13	F	F	-	Ribosomal_S17e (PF00833)[2]	0003735; 0005840; 0006412	1	0	4	0	8	0
	EGC00503	allGR	14	F	F	-	Ribosomal_L22e (PF01776)[1]	0003735; 0005840; 0006412	2	0	7	0	5	0
	EGC00505	PSGR/PSPGR	11	F	F	-	Ribosomal_S7 (PF00177)[1]	0003735; 0005840; 0006412	0	0	5	0	6	0
	EGC00512	allGR	10	F	F	-	Ribosomal_S8e (PF01201)[1]	no additional GO	2	0	5	0	3	0
	EGC00540	allSL	12	F	F	-	NTF2 (PF02136)[1]	0006810	0	7	0	2	0	3
	EGC00571	PSSL	1	F	F	-	Img2 (PF05046)[1]	0003735; 0005840; 0006412	0	0	0	1	0	0
	EGC00574	PSPGR/PSSL	4	F	F	-	Ribosomal_S11 (PF00411)[1]	0003735; 0005840; 0006412	0	0	0	1	3	0
	EGC00625	PSGR/PSPGR	9	F	F	-	Ribosomal_L14 (PF00238)[1]	0003735; 0005840; 0006412	0	0	5	0	4	0
	EGC00855	CWSL/PSPSL	6	T	T	-	TBC (PF00566)[1]	0005097; 0032313	0	4	0	0	0	2
	EGC00886	CWGR/PSGR	2	F	F	-	Ribosomal_L18p (PF00861)[1]	0003735; 0005840; 0006412	1	0	1	0	0	0
	EGC00945	PSGR	1	F	F	-	Ribosomal_L32e (PF01655)[1]	0003735; 0005840; 0006412	0	0	1	0	0	0
	EGC00995	allGR	7	F	F	-	Ribosomal_S13_N (PF08069)[1]; Ribosomal_S15 (PF00312)[1]	0003735; 0005840; 0006412	4	0	2	0	1	0
	EGC01259	allGR/CWSL/PSPSL	11	F	F	-	Ribosomal_L13e (PF01294)[1]	0003735; 0005840; 0006412	2	3	2	0	3	1
	EGC01456	CWSL	1	F	F	-	Ribosomal_L11 (PF00298)[1]; Ribosomal_L11_N (PF03946)[1]	0003735; 0005840; 0006412	0	1	0	0	0	0
	EGC01461	allSL	10	T	T	-	Ribosomal_L38e (PF01781)[1]	0003735; 0005840; 0006412	0	2	0	4	0	4
	EGC01838	PSPSL	1	F	F	-	Ribosomal_L22e (PF01776)[1]	0003735; 0005840; 0006412	0	0	0	0	0	1
	EGC01866	PSSL/PSPSL	2	F	F	-	CBFD_NFYB_HMF (PF00808)[1]	0043565	0	0	0	1	0	1
	EGC01886	PSPSL	1	F	F	-	Sedlin_N (PF04628)[1]	0006888	0	0	0	0	0	1
	EGC01904	PSPSL	1	T	F	-	zf-C2H2 (PF00096)[1]	0008270	0	0	0	0	0	1
	EGC02266	PSPSL	1	F	F	-	Ribosomal_L15e (PF00827)[1]	0003735; 0005840; 0006412	0	0	0	0	0	1
	EGC02533	PSPSL	1	F	F	-	CBFD_NFYB_HMF (PF00808)[1]	0043565	0	0	0	0	0	1
	EGC02565	PSPSL	1	F	F	-	TBC (PF00566)[1]	0005097; 0032313	0	0	0	0	0	1
	EGC02583	PSPSL	1	F	F	-	BIR (PF00653)[1]	no additional GO	0	0	0	0	0	1
	EGC02991	PSGR/PSPGR	12	F	F	-	Ribosomal_L21e (PF01157)[1]	0003735; 0005840; 0006412	0	0	8	0	4	0
	EGC03188	PSGR/PSPGR	8	F	F	-	Ribosomal_60s (PF00428)[1]; Ribosomal_L10 (PF00466)[1]	0003735; 0005840; 0006414; 0042254	0	0	5	0	3	0
	EGC03233	PSGR	1	F	F	-	Ribosomal_S19e (PF01090)[1]	0003735; 0005840; 0006412	0	0	1	0	0	0
	EGC03394	PSPGR	2	F	F	-	Ribosomal_S30 (PF04758)[1]	0003735; 0005840; 0006412	0	0	0	0	2	0
	EGC03631	PSPGR	1	F	F	-	Peptidase_C12 (PF01088)[1]	0004221; 0006511	0	0	0	0	1	0
	EGC04670	PSSL	1	F	F	-	RRM_1 (PF00076)[1]; G-patch (PF01585)[1]	0003676	0	0	0	1	0	0
	EGC04868	PSGR	1	F	F	-	Ribosomal_S14 (PF00253)[1]	0003735; 0005840; 0006412	0	0	1	0	0	0
	EGC05021	CWGR	1	F	F	-	Sedlin_N (PF04628)[1]	0006888	1	0	0	0	0	0
	EGC00100	PSGR/PSPGR	5	F	F	-	Ribosomal_L28e (PF01778)[1]	0003735; 0005840; 0006412	0	0	4	0	1	0
	EGC00247	PSGR/PSPGR	8	F	F	-	Ribosomal_L31e (PF01198)[1]	0003735; 0005840; 0006412	0	0	4	0	4	0
	EGC00298	allGR	18	F	F	-	Ribosomal_S7e (PF01251)[1]	0003735; 0005840; 0006412	1	0	6	0	11	0
	EGC00507	allGR	14	F	F	-	Ribosomal_L34e (PF01199)[1]	0003735; 0005840; 0006412	2	0	3	0	9	0
	EGC00688	PSPSL	1	F	F	-	TBC (PF00566)[1]	0005097; 0032313	0	0	0	0	0	1
	EGC00707	allGR	9	F	F	-	Ribosomal_S19e (PF01090)[1]	0003735; 0005840; 0006412	5	0	2	0	2	0
	EGC00810	CWGR/PSPGR	2	F	F	-	Ribosomal_S12 (PF00164)[1]	0003735; 0005840; 0006412	1	0	0	0	1	0
	EGC01023	PSGR/PSPGR	4	F	F	-	Ribosomal_L6e (PF01159)[1]	0003735; 0005840; 0006412	0	0	1	0	3	0
	EGC01154	PSPGR	1	F	F	-	Ribosomal_S19 (PF00203)[1]	0003735; 0005840; 0006412	0	0	0	0	1	0
	EGC01325	allSL	5	T	T	-	Ribosomal_S26e (PF01283)[1]	0003735; 0005840; 0006412	0	1	0	2	0	2
	EGC01554	CWSL	1	F	F	-	Sedlin_N (PF04628)[1]	0006888	0	1	0	0	0	0
	EGC01601	CWSL	1	F	F	-	zf-C2H2 (PF00096)[3]	0008270	0	1	0	0	0	0
	EGC02168	PSPSL	1	F	F	-	Ribosomal_L21p (PF00829)[1]	0003723; 0003735; 0005840; 0006412	0	0	0	0	0	1
	EGC02649	allGR	10	F	F	-	Ribosomal_L5_C (PF00673)[1]; Ribosomal_L5 (PF00281)[1]	0003735; 0005840; 0006412	2	0	2	0	6	0
	EGC02697	PSPGR	1	F	F	-	Ribosomal_L37e (PF01907)[1]	0003735; 0005840; 0006412	0	0	0	0	1	0
	EGC02776	allGR	11	F	F	-	Ribosomal_S30 (PF04758)[1]	0003735; 0005840; 0006412	2	0	5	0	4	0
	EGC02821	PSSL	1	F	F	-	Ribosomal_S26e (PF01283)[1]	0003735; 0005840; 0006412	0	0	0	1	0	0
	EGC03237	PSGR	2	F	F	-	zf-RanBP (PF00641)[1]	0008270	0	0	2	0	0	0
	EGC03297	PSGR/PSPGR	4	F	F	-	Ribosomal_L29e (PF01779)[1]	0003735; 0005840; 0006412	0	0	1	0	3	0
	EGC03315	PSGR	2	F	F	-	Ribosomal_S13 (PF00416)[1]	0003723; 0003735; 0005840; 0006412	0	0	2	0	0	0
	EGC03356	PSPGR	2	F	F	-	Ribosomal_L21e (PF01157)[1]	0003735; 0005840; 0006412	0	0	0	0	2	0
	EGC03359	PSPGR	4	F	F	-	Ribosomal_L22 (PF00237)[1]	0003735; 0005840; 0006412	0	0	0	0	4	0
	EGC03636	PSPGR	1	F	F	-	Ribosomal_S7 (PF00177)[1]	0003735; 0005840; 0006412	0	0	0	0	1	0
	EGC04161	CWGR	2	F	F	-	Ribosomal_L4 (PF00573)[1]	0003735; 0005840; 0006412	2	0	0	0	0	0
GO:0005921 gap junction (C)
	EGC00669	CWSL/PSPSL	2	F	F	-	Innexin (PF00876)[1]	no additional GO	0	1	0	0	0	1
GO:0005634 nucleus (C)
	EGC00082	CWSL/PSPSL	5	T	T	-	XAP5 (PF04921)[1]	no additional GO	0	3	0	0	0	2
	EGC00427	CWSL	3	F	F	-	Swi3 (PF07962)[1]	0006974; 0007049; 0048478	0	3	0	0	0	0
	EGC00924	CWSL/PSPSL	3	F	F	-	Hormone_recep (PF00104)[1]	0003700; 0003707; 0006355	0	2	0	0	0	1
	EGC01734	CWSL	1	F	F	-	MED6 (PF04934)[1]	0030528; 0045449	0	1	0	0	0	0
	EGC01784	CWSL	1	F	F	A	YL1 (PF05764)[1]	0003677; 0003700; 0045449	0	1	0	0	0	0
	EGC02093	PSPSL	1	F	F	-	Chromo_shadow (PF01393)[1]; Chromo (PF00385)[1]	0000785; 0003682; 0006333	0	0	0	0	0	1
	EGC03117	PSGR	3	F	F	-	HMG_box (PF00505)[2]	0003677	0	0	3	0	0	0
	EGC03155	PSGR/PSPGR	6	F	F	-	Linker_histone (PF00538)[1]	0000786; 0003677; 0006334	0	0	2	0	4	0
	EGC03432	PSPGR	1	F	F	-	HLH (PF00010)[1]	0030528; 0045449	0	0	0	0	1	0
	EGC03535	PSPGR	2	F	F	-	G10 (PF01125)[1]	no additional GO	0	0	0	0	2	0
	EGC00630	PSGR/PSPGR	5	F	F	-	NAP (PF00956)[1]	0006334	0	0	4	0	1	0
	EGC00872	CWGR	1	F	F	-	MBD (PF01429)[1]	0003677	1	0	0	0	0	0
	EGC00926	allSL	15	F	F	-	TFIID_30kDa (PF03540)[1]	0003702; 0006352	0	5	0	4	0	6
	EGC01830	PSPSL	1	T	T	-	IRF (PF00605)[1]	0003700; 0006355	0	0	0	0	0	1
	EGC02197	PSPSL	1	F	F	-	Fork_head (PF00250)[1]	0003700; 0006355; 0043565	0	0	0	0	0	1
	EGC02238	PSPSL	1	F	F	-	TFIID_30kDa (PF03540)[1]	0003702; 0006352	0	0	0	0	0	1
	EGC02247	PSPSL	4	F	F	-	Pre-SET (PF05033)[1]	0008270; 0016568; 0018024	0	0	0	0	0	4
	EGC02548	PSPSL	1	F	F	-	SET (PF00856)[1]	no additional GO	0	0	0	0	0	1
	EGC03736	PSSL	1	T	T	-	Chromo (PF00385)[1]	0000785; 0003682; 0006333	0	0	0	1	0	0
	EGC04309	PSPGR	1	F	F	-	bZIP_2 (PF07716)[1]	0003700; 0006355; 0043565; 0046983	0	0	0	0	1	0
	EGC00362	CWSL	1	F	F	-	TFIID_30kDa (PF03540)[1]	0003702; 0006352	0	1	0	0	0	0
	EGC00737	CWGR	1	F	F	-	Ets (PF00178)[1]	0003700; 0006355; 0043565	1	0	0	0	0	0
	EGC00779	CWSL	2	F	F	-	Rad10 (PF03834)[1]	0003684; 0004519; 0006281	0	2	0	0	0	0
	EGC01571	CWSL	3	F	F	-	SRF-TF (PF00319)[1]	0003700; 0006355; 0043565	0	3	0	0	0	0
	EGC02164	PSSL/PSPSL	3	T	T	-	Chromo (PF00385)[1]	0000785; 0003682; 0006333	0	0	0	2	0	1
	EGC03021	PSGR	1	F	F	-	RNA_pol_Rpb5_N (PF03871)[1]; RNA_pol_Rpb5_C (PF01191)[1]	0003677; 0003899; 0006350	0	0	1	0	0	0
	EGC03061	PSGR	1	F	F	-	Rad1 (PF02144)[1]	0003684; 0006281; 0008853	0	0	1	0	0	0
GO:0005960 glycine cleavage complex (C)
	EGC02957	PSGR	1	F	F	S	GCV_H (PF01597)[1]	0006546	0	0	1	0	0	0
GO:0005956 protein kinase CK2 complex (C)
	EGC01545	CWSL/PSPSL	3	F	F	-	CK_II_beta (PF01214)[1]	0008605	0	1	0	0	0	2
GO:0005875 microtubule associated complex (C)
[truncated: 2,175 more rows]
