# Supplementary material for: A Transcriptomic Analysis of Echinococcus granulosus Larval Stages: Implications for Parasite Biology and Host Adaptation
Source: PLoS Negl Trop Dis. 2012 Nov 29;6(11):e1897. doi: 10.1371/journal.pntd.0001897 (PMC3510090; doi:10.1371/journal.pntd.0001897)
Supplement: Table S2 — Manually assembled contigs from EgBRep containing ESTs. (XLS) [file pntd.0001897.s004.xls]

## Sheet: Hoja1
Table S2. Manually assembled contigs from EgBRep-containing ESTs
Two groups of sequences, Cluster A (ClusA, 512 ESTs) and Cluster B (ClusB, 187 ESTs), were identified from the initial assembly of EgBRep containing ESTs. The ESTs from ClusA and ClusB were separately extracted and reassembled into contigs that typically represent genetic variants, splice isoforms or members of very closely related sequence families. To prevent erroneous extensions, only sequence…
Contigs Cluster A
ClusA.fsa.Contig1 --------------ACTTTTGT-GCTTCGAATTAGCCCCCTTGTACCTCGCTGGGTGGG-TTGGCCTTTTGGGCCATGCCAATAGCCCAGACACCTTCTCCGTGCTGAATATATAT------TCTGCCCGAGTATTGTGTCTTCTTTCGTCTTCAGGGA-GTCTCGGGGCGCTACATTGGTGGCAGCGGAAAGCGAACCCGATCTTGAAAGACAT--------------------------------------TAGAGCGGAAGAAGTACATATGCTACGGATGGGAGAA--TGGTGATGACTCCTAACAGAAGGG-TTGATGTTGACGTCTACC-TTCGGCATCTCTCCCAGTCCCGTGTTCTGCAGAAAAGCTATTAAC…
ClusA.fsa.Contig2 --------------ACTTTTGT-ACTTCGAATTAGCCCCCTTGTACCTCGCTGGGTGGG-CTGGCCTTTTGGGCCGTGCCAATAGCCCAGACACCTTCTCTGCGTTGAATATATGT------TCTGCCCGAGTATTGTGTCTTCTTTCGTCTTCAGGGA-GTCTCAGGACGCTGCATTGG----------------------------------------------TGGCAGCGGAAAGCGAACCCGATCTTGAAAGACATAAGAAGTACATATGCTACGGATGAGAGAA--TGGTGATGACCCCTAACAGAAGGG-TTGATGCTGACGTCTACC-TTCGGCATCTCTCCCAGTCCCGTGTTCTGCAGAAACGCTATTAAC…
ClusA.fsa.Contig3 --------------ACTTTTGT-ACTTCGAATTAGCCCCCTTGTACCTCGCTGGGTGGG-CTGGCCTTTTGGGCCGTGCCAATAGCCCAGACACCTTCTCTGCGTTGAATATATGT------TCTGCCCGAGTATTTTGCCTCCTTTCTTCTTCAGAGA-GTCTC-------------------------------------------------------------TTCCACTTCTGCATGA-TAAGCCTTAGTAGAGCAGAAGAAGTACGTATGCTACGGATGGGAGAA--TGGTGATGATCCCTAACAGAAGGG-TTGATGCTGACGTCTACC-TTCGGCATCTCTCCCAGTCCCGTGTTCTGCAGAAACGCTATTAAC…
ClusA.fsa.Contig4 -------------AACTTTTGT-ACTTTGAATTAGCCCCCTTGTACCTCGCTGGGTGGG-CTGGCCTTTTGGGCCATGCCAATAGCCCAGACACCTTCTATGCACCGAATACATAT------TCTGCCCGAGTATTGTGTCTTCTTTCGTCTTCAGGGA-GTCTCGGGACGCTACATTGGTGGCAGCGGAAAGCGAACCCGATCTTAAATGACATTTATCCTGATTTTCCACTTCTGCGTGA-TAAGCCTTAGTGGGACGGAAGAAGTACGTATGCTACGGATGGGAGAA--TGGTGATGACCCCTAACAGAAGGG-TTGATGTTGACGTCTACC-TTCGGCATCCCTCCCAGTCCCGTGTTCTGCAGAAAAGCTATTAAC…
ClusA.fsa.Contig5 ---------------ACTTTTGTACTTCGAATTAGCCCCCTTGTACCTCGCTGGGTGGG-CTGGCCTTTTGGGTTGTGCCAATAGCCCAGACACCTTCTCCGTGCTGAATGTATATAT----TCTGCCCGAGTATTTTGTCTTCTTTCGTCTTCAGGGG-GTCTAGGGACGCTACATTGGTGGCAGCGGAAAGCGAACCCGATCTTAAAGGACATGTATCCTGATTTTCCACTTCTGCGTGA-TAAGCCTTAGTGGGACGGAAGAAGTACATATGCTACG-ATGGGAGAAAGTGGTGATGACCCCTAATAGAAGGG-TTGATGTTGACGTCTACC-TTCGGCATCTCTCCCAGTCCCGTGTTCTGCAGAAAAGCTATTAAC…
ClusA.fsa.Contig6 ATTGGTGAGGCTCCACTTTTGT-ACTTTGTACTGGTCCTTTTGAGCCTCGTTGGGTGGG-CTGGCCTTTTGGGTCATGCCAATAGCCCAGGCACCTTCTCTGCGCTGAGTATATAT------TCTGCCCGAGTATTTTGTCTTCTTTTGTCTTCAGGGA-GCCCCGGGATACTACACTGGTGACAGTGGAAAGCGAACCCGATCTTAAAGGCCATGTATTCTGATTTTTCGCTTCTGCGTGA-TAAGCCTTAGTGGAGCGAAAGAAGTGCATATGCTACGGATGGGAGAA--TGGTGATGACCCCTAATAGAAGGG-TTGATGTTGACGTCCACC-TTCGGCATCTCTCCCAGTCCCGTGTTCTGCAGAAAAGCTATTAAC…
ClusA.fsa.Contig7 ---------------------------------AGTTCCCTTGTTCCTCGCTGGGTGGG-CTGGCCTTTTGGGCCATGCCAATAGCCCAGACACCTTCTCCGTGCTGAATATATATAT----TCTGCTCGAGTATTGTGTCTTCTTTCGTCTTAAGGGA-GTCTCGGGACGCTACATTGGTGGCAGCGGAAAGCGAACCCGATCTTGAAAGACACGTATCCTGATTTTCTACTTCTGCGTGA-TAAGCCTTAGTGGGGCGGAAGAAGTACATATGCTACGGATGGGAGAA--TGGTGATGACTCCTAGCAGAAGGG-TTGATGTCGACGTCTACC-TTCGGCATCTCTCCCAGTCCCGTGTCCTGCAGAAAAGCTATTAAC…
ClusA.fsa.Contig8 -----------------------ACTTTGAATTAATCCCCTTGTACCTCGCTGGGTGGA-CTGGCCTTTTGGGCCATGCCAATACCCCAGACACCTTCTCCGTGCTGAATATATATAT----TCTGACCGAGCATTGTGTCTTCTTTCGTCTTAAGGGA-GTCTCGGGACGCTACATTGGTGGCAGCGGAAAGCGAACCCAATCTTAAAAGAC--------------------------------------ATTGGAGCGGAAGAAGTACATATGCTACGGATGGGAGGA--TGGTGATGACCTTTAACAGAAGGG-TTGATGTTGACGTATACC-TTCAGCATCTCTCCCAGTCCCGTGTTCTGCAGAAAAGCTATTAAC…
ClusA.fsa.Contig9 --------------ACTTTTGT-ACTTTGAATTAGCCCTCTTGTACCTCGCTGGGTGGA-CTGGCCTTTTGGGCTATGCCAATAGCCCAGACACCTTCTCTGCGCTGAATATATAT------TCTGCCCGAGTATTTTGTCTTCTTTCGTCTTCAAGGAAGTCTCGGGGCGCTACATTGGTAACAGCGGAAAGCGAACCCGATCTTAAAGGACATGTATCCTGATTTCCCACATCTGCGTGA-TAAACCTTTGTGGAGCGGAAGAAGTGCATACGCTGCGGATGGGACA-------------------CAGA-----------------TCTACT-TTTAGG----CCACCGTTCCTACATCC------------------…
ClusA.fsa.Contig10 --------------ACTTTTGG-ACTTTGGATTAGCTCCCTTGTACCTCGCTGGGTGGG-CTGGCCTTTTGGGCCATGCCAATAGCCCAGACACCTTCTCCGTGCTGAATATATATATAT--TCTGCCCGAGTACTTTGTCTTCTTTCGTCTTCAGGGA-GTCTCGGGACGCTACAC----------GGTAGTGGGCTGTCCCTCGGTTCTGGTGAGGCGCCACTTTTGGACTTTGAATTAGCTCCTTTGTACCTCGCTGGGTGGACCGGCCTTTTGGGCCATGCCAATAGCCCAGACACCTTCTTCGTGCTAAATATGTATACTCTGCACC
ClusA.fsa.Contig11 --------------ACTTTTGT-ACTCCTAATTAGCCCCCTTGTACCTCGATGGGCGGG-CTGGCCTTTTGGGCCATGCCAATAGCCCAGACACATTCTTTGTGCTAAATATACATAT----TCTGCACGAGTATTGTGTCTTCTTTCGTCTTCATGGA-GTCTCTGGACGCTACATTGGTGGCAGTGGGAAGCAAACCCTATCTTAAAAGACATGTATCCTGATTTTCCACTTCTGCGTGA-TAAGCCTTAGTGGGACGGAAGAAGTACATATGCTACGGATGGGAGAA--TGGTGATGACTCCTAACAGAAGGG-TTGATGTTGACGTCTACC-TTCGGCATCTCTCCCAGTCCCGTGTTCTGCAGAGAAGCTATTAA…
ClusA.fsa.Contig12 --------------ACTTTTGT-ACCTTGAATTAGTTCCCTTGTTCCTCGCTGGGTGGG-CTGGCCTTTTGGGCCATGCCAATAGCCCAGACACCTTCTCCGTGCTGAATATATATAT----TCTGCTCGAGTATTGTGTCTTCTTTCGTCTTAAGGGA-GTCTCGGGACGCTACATTGGTGGCAGCGGAAAGCGAACCCGATCTTGAAAGACACGTATCCTGATTTTCTACTTCTGCGTGA-TAAGCCTTAGTGGGGCGGAAGAAGTACATATGCTACGGATGGGAGAA--TGGTGATGACTCCTAGCAGAAGGG-TTGATGTCGACGTCTACC-TTCGGCATCTCTCCCAGTCCCGTGTTCTGCAGAAAAGCTATTAA…
ClusA.fsa.Contig13 --------------ACTTTTGT-ACTTCGAATTAGCCCCCTTGTACCTCGCTGGGTGGG-CTGGCCTTTTGGGTTGTGCCAATAGCCCAGACACCTTCTCCGTGCTGAATATATATAT----TCTGCCCGAGTATTGTGTCTTCTTTCGTCTTCAGGGA-GTCTCGGGACGCTACAGTTATTGTCCTC-----TGAACC---------AAGATATGTATACGCTATTGTAATGCGATAGTGGCTCATCCCT--CGGTTCTGATGAGGCGCCAACTTTGGACCTTGAATTA------GCCCCCTCGTACCTCGCTGGCTTTCGGGCCATGCTAATAGCCCAGGCACCTTCTCCGTGCTGAATAT---ATATATTCTGCCCG…
ClusA.fsa.Contig14 --------------ACTTTTGT-ACTTCGAATTAGCCCCCTTGTGCCTCGCTGGGTGGG-CTGGCCTTTTGGGCCATGCCAATAGCCCAGACACCTTCTCAGTGCTGAATATATATAT----TCTGCCCGAGTATTGTGCCTTCTTTCGTCTTCAGGGA-GTCTCGGGACGCTACATTGGTGGCAGCGGAAAGCGAACCCGATCTTGAAAGACATATATCCTGATTCTCCACTTCTGCGTGA-TAAGCCTTGGTGGAGCGGAAGAAGTGCATATGCTACGGATGGGAGAA--TGGTGATGATCCCTAACAGAAGGG-TTGATGTTGACGTCTACC-TTCGGCATCCCTCCCAGTCCCGTGTTCTGCAGAAAAGCTATTAA…
ClusA.fsa.Contig15 -------------AACTTTTGT-ACTATGAAGTAGCCCCCTTGTACCTTCCTGGGTGGG-CTGGCCTTTTGGGCCATGCCAATAGTCCAGACACCTTCTCTGAGCTGAATACACATAT----TCTGTCCGAGTATTTTGTCTTCTTTCGTCTTCAGGGA-GTCTTGGGACGCTACATTGGTGGCAGCGGAAAGCGAACCCGATTTTAAAGGACATGTAGCCTGATTTTCCACTTCTGCGTGA-TAAGCCTTAGTCGAGCAGAAGAAGTACATATGCCACGAATGGGAGAA--TGGTGATGACCCCTAATAGAAGGG-TTGATGTTGACGTCCACC-TTTGGCATCTCTCCCAGTCCCGTGTTCTGCAGAAAAGCTACTAA…
ClusA.fsa.Contig16 --------------ACTTTTGT-ACTTCGAACTAGCCCCCTTGTACCTCGCTGGGTGGG-CTGGCCTTTTGGGCCATGCCAATTGCCCAGACACCTTCTCCATGCTAAATATATATAT----TTTGCGCGAGTATTGTGTCTTCTTTCGTCTTCAGGGA-GTCTCGGGACGCTACATTCGTGGCAGCAGAAAGCGAACCCGATCTTAAAGGCCGTGTATCCTGATTTTCCACTTCTGTTTGA-TAAGCCTTAGTGGAGCGGAAGAAGTACATATGCTACGAATGGGAGAA--TGGTGATGACCCCAAACAGAAGGG-TTGACGTTGACGTCTACT-TTCGGCATCTCTCCCAGTCCCGTGTTCTGCAGAAAAGCTATTAA…
ClusA.fsa.Contig17 -------------AACTTTTGT-ACTTCGAGTTAGCCTCTTTGTTCCTCGCTGGGTGGG-CTGGCCTTTCGGACCATGCCAATAGCCCAGACACCTTCTCTGCGCTGAATATATATAT----TCTGCCCGAGTATTGTGTCTTCTCTCGTCTTCAGGGG-GTCCC-GGACGCTACATTGGTGGCGGCGGAAAGCGAACCCGGTCTTAAAGGACATGTATCCTGATTTTCCACTTCTGCGTGA-TAAGCCTTAGTGGGGCGGAAGAAGTACATATGCTACGGATGGGAGAA--TGGTGATAACCCCTAACAGAAGGG-TTGATGTTGACGTCTACC-TTCGGCATCTCTCCCAGTCCCGTGTTCTGCAGAAAAGCTATTAA…
ClusA.fsa.Contig18 ----------------------AACTTCGAATTAGCCCCCCTGTACCTCGCTGGGTGGG-CTGGCCTTTTGGGCCATGCCAATAGCCCAGACACCTTCTCCGTGCTGAATATATATATAT--TCTGCCCGAGTATTGTGTCTTCTTTCGTCTTAAGGGA-GTCTCGGGACGCTACACTGGTGGCAGCGGGAAGCGAACCCAATCTTAAAAGACATGTATCCAGATTTTCCACTTCTGCGTGA-TAAGCCTTAGTGGGACGGAAGAAGTACATATGCTACGGATGGGAGAA--TGGTGATGACCCCTAATAGAAGGG-TTGACGTTGACGTCTACC-TTCGGCATCTCCCCCAGTCCCGTGTTCTGCAGAAAAGCTATTAG…
ClusA.fsa.Contig19 -------------AACATTTG--ATTCTGAATTAGCCCCCTTGTACCTCACTGGGTGGG-CTGGTCTTTTGGGCCATGCCAATAGCCCAGACACCTTCTCCGTGCTGAATACATATAT----TATGCACGAGTATTGTGTCTGCTTTCGTCTTCAGGGA-GTCTTGGGACGCTACATTGGTGGCAGCGGAAAACGAACCCGATCTTAAAGGACATGTATCCTGATTTTCCACTTCTGCGTGA-TAAGCCTTAGTGGGGCGGAAGAAGTACATATGCTACGCATGGGAGAA--TGGTGATGACCCATAACAGAAGGG-TTGATGTTGGCGTCCACC-TTCGGCATCTCTCCCAGTCCCGTGTTCTGCAGAAAAGCTAATAA…
ClusA.fsa.Contig20 -------------AACTTTTGT-ACTTCGAATTAGCCCCCTTGTGCCTCGCTGGGTGGG-CTGGCCTTTTGGGCCATGCCAATAGCCCAGACACCATCTCCGTGCTGAATATATATAT----TCTGCCCGAGTATTGTGTCTTCTTTCGTCTTCAGGGA-GTCTCGGGACGCTACATTGGTGGCAGCGGAAAGCGAACCCGATCTTGAAAGACATGTACCCTGATTTTCCACTTCTGCGTGA-TAAGCCTTAGTAGAGCGGAAGAAGGACATATGCTACGGATGGGAGAA--TGGTGATGACTCCTAACAGAAGGG-TTGATGTTGACGTCTACC-TTCGGCATCTCTCCCAGTCCCGTGTTCTGCAGAAAAGCTATTAA…
ClusA.fsa.Contig21 -------------AACTTTTGT-ACTTCGAATTAGCCCCCTTGTACCTCGCTGGGTGGG-CTGGCCTTTTGGGCCATGCCAATAGCCCAGACACCTTCTCCGTGCTGAATATATGTAT----TCTGCCCGAGTATTTTGTCTTCTTTCGTCTTCAGGGA-GTCTTGGGACACTACATTGGTGGCAGCGGAAAGCGAACCCGATCTTAAAGGACATGTATCCTGATTTCCCACTTCTGCGTGA-TAAGCCTTAGTGGAGTGGAAGAAGTACATATGCTACGGATGGGAGAA--TGGTGATGACCCCTAACAGAGGGG-TTGATGTCGACGTCTACC-TTCGGCATCCCTCCCAGTCCCGTGTTCTGCAGAAAAGCTATTAA…
ClusA.fsa.Contig22 --------------ACTTTTGT-ACTTCGAATTAGCCCCCTTGTACCTCGCTGGGTGGG-CTGGCCTTTTAGGCCATGCCAATAGCCCAGACACCTTCTCCGTGCCGAATACATGTAT----TCTGCCCGAGTATTGTGTCTTCTTTCGTCTTCAGGGA-GTCTCGGGACGCTACATTGGTGGCAGCGGAAAGCGAACCCGATCTTGAAAGACATGTATACTGATTTTCCACTTCTGCGTGA-TAAGCCTTAGTGGAGCAGAAGAAGTACATATGCTACGGACGGGAGAA--TGGTGATGTCTCCTAACAGAAGGG-TTGATGTTGACGTCTACC-TTCGGCATCTCTCCCAGTCCCGTGTTCTGCAGAAAAGCTATTAA…
ClusA.fsa.Contig23 --------------ACTTTTGT-ACTTCGAATTAGCCCCCTTGTACCTCGCTGGGTGGG-CTGGCCTTTTGGGCCGTGCCAATAGCCCAGACACCTTCTCTGCGTTGAATATATGT------TCTGCCCGAGTATTTTGCCTCCTTTCTTCTTCAGAGA-GTCTCAGGACGCTACATTGGTGGCAGCGGGAAGCGGACCCGATCTTGAAAGACATGTTTCCTGATTTTCCACTTCTGCATGA-TAAGCCTTAGTAGAGCAGAAGAAGTACGTATGCTACGGATGGGAGAA--TGGTGATGATCCCTAACAGAAGGG-TTGATGCTGACGTCTACC-TTCGGCATCTCTCCCAGTCCCGTGTTCTGCAGAAACGCTATTAA…
ClusA.fsa.Contig24 --------------ACTTTTGTTACTTCGAACTAGCCCCCTTGTGCCTCGCTGGGTGGG-CTGGCCTTCTGGGCCATGCCAATAGCCCAGACTCCTTCTCTGTGCTAAATATATATAT----TCTGCACGAGTATTGTGTCTTCTTTCGTCTTCAGGGA-GTCTCGGGACGCTACATTGGTGGCAGCGGAAAGCGAACCCGATCTTAAAAGACATGTATCCTGATTTTCCACTTCTGCGTGA-TAAGCCTTAGTGGGACGGAAGAAGTACATATGCTACGGATGGGAGAA--TGGTGATGACCCCTAACAGAAGGG-TTGACGTTGACGTCTACC-TTCGGCATCTCTCCCAGTCCCGTGTTCTGCAGAAAAGCTATTAA…
ClusA.fsa.Contig25 -------------AACTTTTGT-ACTTTGAGTTAGCCCTCTTGTGCCTTGCCGGGTGGG-CTGGCCTTTTGGGCCATGCCAATAGCCCAGACACCTTCTCCGTGCTGAATACATATAT----TCTGCCCGGGTATTGTGTCTTCTTTCGTCTCCAGGGA-GTCTCGGGACGCTACACTGGTGGCAGCGGAAAGCGAACCTAATCTTAAAGGACATGTATCCTGATTTTCCACTTCTGTTTGA-TAAACCTTAGTGGTGCGGAAGAAGCACATATGCTACGGATGGGAGAA--TGGTGATTGCCCCTAATAGAAGGG-TTGATGTTGACGTCCACC-TTCGGCATCTCCCCCAGTTCCGTGTTCTGCAGAAAAGCTATTAA…
ClusA.fsa.Contig26 --------------ACTTTTGA-ACTTTGAATTAGCCCTCTTGTGCCTCGCTGGGTGGG-CTGGCCTTTTGGGCCATGCCATTAGCTCAGGCACCTTCTCCGTGCTGAATATATATAT----TCTGCCCGAGTATTGTGTCTCCTTTCGTCTTCAGGGA-GTCTCGGGACGCTACATTGGTGGCAGCGGAAAGCGAACCCGATCTTGGAAGACGT--ATCCTGATTTTCCACTTCTGCGTGA-TAAGCCTTATTGGAGTGGAAGAAGTACATATGCTACGGATGGGAGAA--TGGTGATGATTCCTAACAGAAGGG-TTGGTGTTGACGTCTACCCTTCGGCATCTCTCCCAGTCCCGTGTTCTGCAGAAAAGCTGTTAA…
ClusA.fsa.Contig27 --------------ACTTCTGT-ACTTTGAATTAGCCCCCTTCTGCCTCGCTTGGTGGGGCTGGCCTTTTGGGCCATGCCAATAGCCCAGACACCTTCTCTGCGCTGAATATATATAT----TCTGCCCGAGTATTTTGTCTTCTTTCGTCTTCAGGGA-GTCTCGGGACGCTACATTGGTGGCAGCGGAAAGCGAACCCGATCTTGAAAGACATGTATCCTGATTCTCCACTTCTGCGTGA-TAAGCCTTGGTGGAGCGGAAGAAGTGCATATGCTACGGATGGGAGAA--TGGCGATGACCCCTAACAGAAGGGGTTGATGCTGACGTCTACT-TTTGGCATCCCTCCCAGTCCCGTGTTCTGCAGAAAAGCTATTAA…
Contigs Cluster B
ClusB.fsa.Contig1 ---------------------------------------------------------------------------------------------------------------------------------------------------------------------------------------------------------------------------------------------------TAAGCCTTAGTGGGGCGGAAGGAGTACATAATGCTACGGATGGGAGA--TGGTGATGACGTCTAACAGAAGGG-TTGATGTTGACGTCTACC-TTCGGCATCTCTCCCAGTCCCGCGTTTTGCAGAAAAGCTATTAAC…
ClusB.fsa.Contig2 --------------ACTTTTGT-ACTTTGAATTAGTTCCCTTGTACCTCGCTGGGTGGG-CTGGCCTTTTGGGCCATGCCAATAGCCCAGACACCTCCTCCGTGCTGAATATATATATAT--TCTGCCCGAGTATTGTGTCTTCTTTCGTCTTAAGGGA-GTCTCGGGACGCTACATTGGTGGCAGCGGAAAGCGAACCCGATCTTGAAAGACACGTATCCTGATTTTCTACTTCTGCGTGA-TAAGCCTTAGCGGGGCGGAAGAAGTACATATGCTACGGATGGGAGAA--TGGTGATGACTCCTAGCAGGAAGGGTTGATGTGGACGTCTACC-CTCGGCATCTCTCCCAGTCCCGTGTTGTGCAGAAAAGCTATTAAC…
ClusB.fsa.Contig3 --------------ACTTTTGT-ACTTTGAATTAGCCCTCTTATACCTTCGCAAGGTTA-GCTGGCCTTCGGGCCATGCTAATAGTCTCAGACACCTTCTCTGCGCTGAAATATATAT----TCTGCCCGAGTATTGTGTCTTCTTTCGTCCTCAGGGAAGTCTCGGAATGCTACATTGGTGGCAGCGGAAAGCGGGCCCGATCTTAAAGGACATGTATCCTGATTTCCCACTTCTACGCGA-TAAACCTTAGCGGAGCGGAAGAAGTACATATGCCACGGATGGGAGAA--TGGTGATGACCCCTAACAGAAGGG-TTGAAGTTGACGTCTACC-TTCGGCATCTCTTTCAGTCCCATGTTCTGCAGGAAAGCTATTAAC…
ClusB.fsa.Contig4 --------------ACTTTTGT-ACTTCGAATTAGCCCCCTTGTACCTCGCTGGGTGGG-CTGGCCTTTTGGGCCATGCCAATAGCCCAGACACCTTCTCCGTGCTGAATATATATAT----TCTGCCCGAGTATTTTGTCTTCTTTCATCTTCAGGGA-GTCTCGGGACGCTACAGTGCTACTGTAATACGCTAGTGGTTTATCCCTCGGTGTTATAATGGGGCCACTTATGTACTTTGAATTAGCCCCCTTGTACCTCGCTGGGTGGGCTGGCCATTTGGGCCATGCCAATAGCCCAGACACCTTCTCTGCACTAGATATATTGTAATACGATAGTGGTTTATCCCTCGGTTCTGGTGAGGCGCCACTTTTGTACTTTG…
ClusB.fsa.Contig5 --------------ACTTTTGT-ACTTGGAATTAGCCCCCTTGTACCTCGCTGGGTGGG-CTGGCCTTTTGGGCCATGCCAATAGCCCAGACACCTTCTCCGTGCTGAATATATATATATATTTTGCCCGAGTATTGTGCCTTCTTTTGTCTTAAAGGA-GTCGCGGGACGCTACATATATGTGTTCCTTTTTTTCCCTCAATTTTAATACATGCTTTATCGTTTCCTTATATTGTCAGCCTCAAGCTTATTGGTTGTTGTCTATGTACATTGTCCGTCGGTGCTGCAATTTTTTGTTCATCGTACTAGTATGACGGTTTCAGTTAGACAGAGATGAAATGTAAATTTAAAGCGAAAATTTGTTTAACTTTTGTTTTTACT…
ClusB.fsa.Contig6 -----------GCCACTTTTGT-ACTTTGGATTAGCCCACTTGTACCTCGCTGGGTGGG-CTGGCCTTTCGGGCCATGCCAATAGCCCAAACACCTCCTCTGCGCTGAATATATAT------TCTGCCCGAGTATTGTGTCTTCGTTCGTCTTCCGGGA-GTCTCGGGACGCTGCACTATAGTGATTGGATTTTCTACCTTGTTGAACACCTCACCATTCGATTTCCGAAAATTGCACTTCCACATTGTACTACAGCCATCAGGCCACACGAATATCTTCCCAGACCTTCCATACATTGGTGGTACAGGCTCTATCATAGTACTTTGATTCGCTGCGACTACAGGGGAGTCTCGGGCGATGCAAATTTCGGACTACTTTCC…
ClusB.fsa.Contig7 --------------ACTTTCGT-ACTTTGGAT-AACCCCCTTTTACCTCGCTGGGTGGG-TTGGTCTTTTGAGCGATGCCAATAGCCCAGACACCTTCTCCGTGCTAAATATATATA----GTCTGCCCAAGTATTGTGTCTTCTTTCGTCTTCAGGGA-GTCTCGGGACGCTACACTACTGGAGGAAACAACCTGGAAATTCGAACCTAGTGAGAGGGTCGTCGCCTTCCGTGCTTAGTTGTGATTGCGGTTCTTCCCATTATTAAACATTGTGCTTTTCCTCACGATCTTTTCCCCTTTAACAGATATGTCAAAGTCAAATCAACCTGGGCTGTTCTAAGGACACTAGGAACAGGGGAGGGGACCGACCTTAGTGGAGC…
ClusB.fsa.Contig8 --------------ACGTCTGC-ACTTTGAATGAGCCCCCTTGTACCCGGCTGGGTGGG-CTGGCCTTTTGGGACATGCCAATAGCCCGGGCACCTTCTCCGTGCTGAATATATAT------TCTGCCCGAGCATTTCGTCTTCTTTCGTCTTTAGGGA-GTCTCGGGACGCTACACTTCTGTCAACCAAATATATGAAAGCTATTGAAGGTTATTTACTCGAGCGCTTCAGTCTCTACAGGAAGCGTCCTTTCCCTCATATGTGAATCTCGGACCGTACCAGTAGCCTTCCAGCCCTTTTGCGCTCTAGTGTAATACGACAGTGGTTTATCCCTCGGTATTGGTGAGGCGCCACTTTGTACTTTGTAATTTGAATTAGGC…
ClusB.fsa.Contig9 --------------AACTTTTGT-GCTTCGAATTAGCCCCCTTGTACCTCGCTGGGTGGG-CTGGCCTTTTGGGCCATGCCAATAGCCCAGACACCTTCTCCGTGCTGAATATATAT------TCTGCCCGAGTATTGTGTCTTCCTTCGTCTTCAGGGA-GTCCCGGGACGCTACAAACAGATTCCTGTATTTTCCTTATCCTTCTCGAAGTTCCTAAGGGCACTTTTAGAATAATTTGCTTCATTATAACTTTGGAGCCGATTCGGAAAACGCATTACTGACAGAAGTGGAATTGTGTTTGTGAACGTTCCCTAAATCCAATGCTTTAACGCTTTTTTGCGCACCATTTGCTCGAAGTCATCTATATTAATAAATTTTG…
ClusB.fsa.Contig10 CACCGTTAATCGGTCCTTACCTTGCAATTTTGTATGACCAACTTCTTGGCATTGATGAATCCTAGTGTAATGTAGTACGATAGTGGTTTATCCCTCGGCATTGGCGAGGCGCCACTTTTGTACTTTGGATTAGCCCCCTTGTACCTCGCTGTATGGGCTGGCCTTTTGGGCCATGCCAATAGCCCAGACACCTTCGCTGCGCTGAATATATATCGCGCCCGAGTA-----------------------------------------------------------------------------------------------------------------------------------------------------------…
EST Constituents of ClusA contigs:
1 >CN650919_EGC03111
2 >CN650852_EGC03619
3 >CN653469_EGC04953
4 >BQ173222_EGC00310
4 >BI244050_EGC00310
5 >CN649555_EGC00310
5 >CN653162_EGC03058
6 >CN653475_EGC02791
6 >CN651726_EGC01005
7 >CN649883_EGC00606
7 >CN652889_EGC03247
8 >CN649790_EGC03111
8 >BQ172932_EGC00120
9 >CN653366_EGC04900
9 >CN653610_EGC04900
10 >CN652060_EGC03351
10 >CN650230_EGC03351
11 >CN653415_EGC00310
11 >CN649591_EGC00310
11 >BQ173323_EGC00310
12 >CN653556_EGC00310
12 >CN648969_EGC00351
12 >CN653614_EGC00310
13 >CN649636_EGC03025
13 >CN650004_EGC03025
13 >CN649616_EGC03013
14 >CN653536_EGC03058
14 >BQ173676_EGC00310
14 >BQ173087_EGC00310
14 >CN651769_EGC00310
15 >BQ173577_EGC00310
15 >CN653747_EGC00310
15 >CN651912_EGC03058
15 >BQ173781_EGC00310
16 >CN650234_EGC03058
16 >CN653621_EGC03058
16 >BI244036_EGC00320
16 >CN650664_EGC03058
16 >CN652294_EGC03058
17 >BQ173418_EGC00310
17 >BQ173686_EGC00310
17 >CN653396_EGC00310
17 >BI244187_EGC00310
17 >CN651638_EGC00310
17 >CN651563_EGC00310
17 >CN653086_EGC00310
18 >CN649724_EGC00310
18 >BQ173225_EGC00310
18 >BQ173247_EGC00310
18 >CN650310_EGC00310
18 >BQ173364_EGC00310
18 >CN650068_EGC00310
18 >CN653031_EGC03058
18 >CN653269_EGC03058
18 >CN652998_EGC03058
19 >BQ173192_EGC00310
19 >CN653666_EGC03370
19 >CN653667_EGC02956
19 >CN653664_EGC00310
19 >CN653652_EGC00310
19 >CN651850_EGC03408
19 >CN651839_EGC03058
19 >CN651849_EGC03408
19 >CN651847_EGC03408
20 >CN650643_EGC03058
20 >BQ172925_EGC00310
20 >CN649609_EGC00310
20 >BQ173347_EGC00310
20 >BQ173067_EGC00310
20 >BQ173298_EGC00310
20 >CN650111_EGC00310
20 >CN649678_EGC00310
20 >CN653650_EGC00310
20 >CN653050_EGC03058
20 >CN653193_EGC03058
21 >CN650064_EGC02905
21 >CN650888_EGC02905
21 >BQ173674_EGC00310
21 >CN649792_EGC02905
21 >CN649747_EGC00310
21 >CN650315_EGC03370
21 >CN653490_EGC02905
21 >CN650114_EGC02905
21 >CN651736_EGC02905
21 >CN652795_EGC02905
21 >CN653053_EGC02905
21 >CN652102_EGC02905
22 >CN653740_EGC00310
22 >CN653592_EGC03058
22 >CN649376_EGC00310
22 >CN650515_EGC00310
22 >CN650575_EGC00310
22 >CN649085_EGC00310
22 >CN649049_EGC00310
22 >CN649079_EGC00310
22 >CN653453_EGC00310
22 >CN649493_EGC00310
22 >CN651796_EGC03058
22 >CN652210_EGC03058
22 >CN653108_EGC03058
22 >CN651905_EGC03058
22 >CN652252_EGC03058
23 >CN650130_EGC03058
23 >CN653504_EGC03058
23 >CN653586_EGC03058
23 >CN653744_EGC03058
23 >CN653811_EGC03058
23 >BI244354_EGC00310
23 >CN653399_EGC00310
23 >CN653723_EGC00310
23 >CN649709_EGC00310
23 >CN651910_EGC03058
23 >CN653260_EGC03058
23 >CN651722_EGC03058
23 >CN651791_EGC03058
23 >CN651893_EGC03058
23 >CN651963_EGC03058
23 >CN652077_EGC03058
24 >CN649690_EGC00310
24 >CN650083_EGC00310
24 >BQ173174_EGC00310
24 >BQ173689_EGC00310
24 >CN649638_EGC00310
24 >CN649830_EGC00310
24 >CN649813_EGC00310
24 >CN653734_EGC00310
24 >CN653765_EGC00310
24 >CN650895_EGC00310
24 >CN653335_EGC00310
24 >CN649831_EGC00310
24 >CN650922_EGC00310
24 >CN650798_EGC00310
24 >CN649479_EGC00310
24 >CN652416_EGC03058
24 >CN653213_EGC03058
24 >CN652362_EGC03058
24 >CN653037_EGC03058
25 >CN653382_EGC03370
25 >CN653676_EGC05042
25 >BQ172950_EGC00310
25 >BQ173314_EGC00310
25 >BQ173331_EGC00310
25 >BQ173605_EGC00310
25 >CN649369_EGC02905
25 >CN653315_EGC02905
25 >CN653456_EGC02905
25 >CN650614_EGC02905
25 >BI244262_EGC00310
25 >BI244035_EGC00320
25 >BI244025_EGC00310
25 >CN650279_EGC03370
25 >CN653681_EGC02905
25 >CN653521_EGC04973
25 >CN651760_EGC01034
25 >CN651861_EGC02905
25 >CN651583_EGC02905
25 >CN652083_EGC03370
25 >BF642996_EGC00120
26 >CN650082_EGC00310
26 >CN649663_EGC00310
26 >CN650003_EGC00310
26 >CN649571_EGC00310
26 >CN650156_EGC00310
26 >CN649566_EGC00310
26 >CN649472_EGC00310
26 >CN649463_EGC00310
26 >CN650679_EGC00310
26 >CN650884_EGC00310
26 >CN649713_EGC00310
26 >CN653814_EGC00310
26 >CN649659_EGC00606
26 >CN649788_EGC00606
26 >CN653261_EGC03058
26 >CN652829_EGC03247
26 >CN653088_EGC03058
26 >CN653226_EGC03247
26 >CN653173_EGC03058
26 >CN653094_EGC03058
26 >CN653095_EGC03058
26 >CN648917_EGC00466
27 >CN649005_EGC00606
27 >BQ173657_EGC00310
27 >CN650109_EGC00310
27 >CN650187_EGC03058
27 >CN653371_EGC03058
27 >CN653324_EGC00310
27 >BQ172957_EGC00310
27 >BQ173397_EGC00310
27 >CN650172_EGC00310
27 >BQ173176_EGC00310
27 >CN650026_EGC00310
27 >CN649916_EGC00310
27 >BQ173677_EGC00310
27 >BQ173383_EGC00310
27 >CN650002_EGC00310
27 >CN653568_EGC00310
27 >CN653554_EGC00310
27 >BI244277_EGC00310
27 >CN650646_EGC00310
27 >CN650918_EGC00310
27 >CN650696_EGC00310
27 >CN649604_EGC00310
27 >CN650091_EGC00310
27 >CN650547_EGC00310
27 >CN649893_EGC00310
27 >CN653485_EGC00310
27 >CN650297_EGC00310
27 >CN653329_EGC00310
27 >CN650848_EGC00310
27 >BQ173650_EGC00310
27 >BQ173214_EGC00310
27 >BQ172912_EGC00310
27 >CN649868_EGC00310
27 >BQ173591_EGC00310
27 >CN653731_EGC03058
27 >CN650407_EGC03058
27 >CN653732_EGC03058
27 >CN650329_EGC03058
27 >CN649844_EGC00310
27 >CN649502_EGC00310
27 >CN649632_EGC00606
27 >CN653593_EGC00606
27 >CN650488_EGC00606
27 >BI244293_EGC00606
27 >BQ173090_EGC00606
27 >CN653686_EGC00310
27 >BQ173315_EGC00606
27 >CN649888_EGC00310
27 >CN650075_EGC03058
27 >CN650066_EGC03058
27 >BQ172919_EGC00310
27 >CN649621_EGC00310
27 >CN650648_EGC00310
27 >CN649137_EGC00310
27 >CN649144_EGC00310
27 >CN653774_EGC00310
27 >CN653806_EGC00310
27 >CN653672_EGC00310
27 >CN649982_EGC00310
27 >CN650866_EGC00310
27 >CN650716_EGC00310
27 >CN650752_EGC00310
27 >CN650347_EGC00310
27 >CN650170_EGC00310
27 >CN653420_EGC00310
27 >BQ173413_EGC00310
27 >CN650790_EGC00310
27 >BQ173664_EGC00310
27 >CN649379_EGC00310
27 >BQ173669_EGC00310
27 >CN649366_EGC00310
27 >CN649374_EGC00310
27 >CN649373_EGC00310
27 >CN649364_EGC00310
27 >CN653613_EGC03058
27 >CN653479_EGC03058
27 >CN650906_EGC03058
27 >CN649692_EGC03058
27 >CN651007_EGC00606
27 >CN649123_EGC00310
27 >CN650638_EGC03058
27 >CN649532_EGC00310
27 >CN649821_EGC00310
27 >CN650077_EGC00310
27 >CN650125_EGC00310
27 >BQ173350_EGC00310
27 >CN650694_EGC00310
27 >BI244258_EGC00310
27 >CN650594_EGC00310
27 >CN650691_EGC00310
27 >CN650093_EGC00310
27 >CN649083_EGC00310
27 >BI244049_EGC00310
27 >CN650564_EGC02905
27 >CN649686_EGC02905
27 >BQ173646_EGC00310
27 >BI244315_EGC00310
27 >CN650151_EGC02905
27 >CN649752_EGC02905
27 >CN650213_EGC00310
27 >BQ173308_EGC00310
27 >CN649915_EGC00310
27 >BQ173324_EGC00310
27 >CN649873_EGC00310
27 >CN649446_EGC02674
27 >CN649944_EGC00310
27 >BQ173351_EGC00310
27 >CN653647_EGC00310
27 >CN649547_EGC00310
27 >CN653753_EGC02905
27 >CN653332_EGC00310
27 >CN650534_EGC02905
27 >BQ173346_EGC00310
27 >CN649712_EGC00310
27 >CN650742_EGC03058
27 >CN650071_EGC03058
27 >CN653452_EGC00310
27 >CN650057_EGC00310
27 >CN650169_EGC00310
27 >BQ173170_EGC00351
27 >BQ173109_EGC00351
27 >BQ173609_EGC00351
27 >CN650089_EGC00351
27 >CN649552_EGC00351
27 >BQ172960_EGC00351
27 >BQ173186_EGC00873
27 >CN650896_EGC00351
27 >CN653307_EGC03058
27 >CN649042_EGC00310
27 >BQ172938_EGC00723
27 >CN653316_EGC00310
27 >BQ173304_EGC00351
27 >BQ173101_EGC00351
27 >CN650049_EGC00351
27 >CN650859_EGC00351
27 >CN649507_EGC00351
27 >CN650220_EGC00351
27 >CN649088_EGC00351
27 >CN650587_EGC00351
27 >BI244068_EGC00347
27 >CN649598_EGC00310
27 >CN649486_EGC00310
27 >CN650860_EGC00310
27 >CN650027_EGC03058
27 >CN649130_EGC00351
27 >BI244519_EGC00310
27 >CN649026_EGC02674
27 >CN650155_EGC00310
27 >CN649117_EGC02674
27 >CN650855_EGC00310
27 >CN649646_EGC00310
27 >BQ173330_EGC00310
27 >CN650336_EGC00310
27 >CN650599_EGC00310
27 >BQ173106_EGC00310
27 >CN650435_EGC00351
27 >CN653660_EGC00351
27 >CN649504_EGC00351
27 >CN649458_EGC00351
27 >BI244073_EGC00351
27 >CN650600_EGC00351
27 >CN648993_EGC00351
27 >CN650589_EGC00351
27 >CN650046_EGC03058
27 >CN650634_EGC03058
27 >CN650486_EGC03058
27 >BQ173069_EGC00310
27 >CN649826_EGC00310
27 >CN650073_EGC00310
27 >BQ173204_EGC00310
27 >CN649628_EGC00310
27 >BQ173437_EGC00310
27 >CN653372_EGC00606
27 >CN649016_EGC00310
27 >CN653297_EGC00351
27 >CN650117_EGC00347
27 >CN649735_EGC00310
27 >CN649933_EGC00310
27 >CN650167_EGC00310
27 >CN649019_EGC00310
27 >CN649461_EGC00310
27 >CN650078_EGC00310
27 >CN649639_EGC00310
27 >BI244347_EGC00310
27 >BI244268_EGC00310
27 >CN649078_EGC02674
27 >CN648952_EGC02674
27 >CN649140_EGC00310
27 >CN653766_EGC03058
27 >CN653798_EGC03058
27 >BI244006_EGC00293
27 >CN649563_EGC00310
27 >CN649053_EGC02674
27 >CN649097_EGC02674
27 >BQ173189_EGC00310
27 >BI244046_EGC00310
27 >CN650598_EGC00310
27 >CN649918_EGC00310
27 >CN650635_EGC03058
27 >CN652281_EGC03058
27 >CN653671_EGC00310
27 >BQ173336_EGC00310
27 >CN650693_EGC00310
27 >CN650877_EGC00310
27 >CN653695_EGC03058
27 >CN653713_EGC00310
27 >BI244284_EGC00310
27 >CN650540_EGC03058
27 >CN649732_EGC00310
27 >CN650712_EGC00310
27 >CN650228_EGC03111
27 >CN650735_EGC03574
27 >BQ173068_EGC00310
27 >CN649637_EGC00310
27 >CN649775_EGC02716
27 >CN651594_EGC03247
27 >CN652332_EGC03574
27 >CN653563_EGC04991
27 >CN653570_EGC04991
27 >CN653756_EGC03058
27 >CN653755_EGC03058
27 >CN653784_EGC03058
27 >CN651727_EGC03247
27 >CN651797_EGC03247
27 >BI244209_EGC00466
27 >CN653288_EGC03058
27 >CN649517_EGC00310
27 >CN653179_EGC00310
27 >CN653454_EGC00310
27 >CN651767_EGC03247
27 >CN651924_EGC03058
27 >CN652905_EGC03058
27 >CN651666_EGC03058
27 >BQ173078_EGC00310
27 >CN652883_EGC03247
27 >CN653063_EGC04778
27 >CN653166_EGC00310
27 >CN652906_EGC00310
27 >CN651992_EGC02905
27 >CN651788_EGC02716
27 >CN651835_EGC00310
27 >CN653203_EGC03058
27 >CN651570_EGC02716
27 >CN652923_EGC00310
27 >CN653036_EGC03058
27 >CN653168_EGC03058
27 >CN652286_EGC00310
27 >CN652818_EGC02716
27 >CN652857_EGC03058
27 >CN653033_EGC02905
27 >CN651987_EGC02905
27 >CN651995_EGC02905
27 >CN651898_EGC02905
27 >CN653248_EGC03058
27 >CN651991_EGC02905
27 >CN651944_EGC03058
27 >CN651923_EGC03058
27 >CN652924_EGC03650
27 >CN652873_EGC00310
27 >CN653024_EGC03058
27 >CN653077_EGC03058
27 >CN652318_EGC03058
27 >CN652400_EGC00310
27 >CN652977_EGC00310
27 >CN652312_EGC00310
27 >CN652058_EGC00310
27 >CN653239_EGC03058
27 >CN651813_EGC03058
27 >CN652108_EGC02905
27 >CN653243_EGC03058
27 >CN651676_EGC03058
27 >CN651908_EGC02716
27 >CN651621_EGC03058
27 >CN652262_EGC03058
27 >CN653120_EGC02716
27 >CN652863_EGC00310
27 >CN652268_EGC03058
27 >CN652880_EGC02905
27 >CN653263_EGC03058
27 >CN653206_EGC03058
27 >CN652230_EGC03058
27 >CN651988_EGC02905
27 >CN652390_EGC02716
27 >CN650781_EGC00351
27 >CN651934_EGC03058
27 >CN651715_EGC03058
27 >CN651854_EGC03058
27 >CN652081_EGC03058
27 >CN653160_EGC03058
27 >CN652834_EGC00310
27 >BQ173091_EGC00310
27 >CN652957_EGC03247
27 >CN652435_EGC00310
27 >CN650095_EGC00310
27 >CN653042_EGC00310
27 >CN652984_EGC03058
27 >CN652848_EGC03058
27 >CN651716_EGC03058
27 >CN652308_EGC00310
27 >CN651590_EGC00310
27 >CN651913_EGC00310
27 >CN651867_EGC03058
27 >CN653147_EGC03058
27 >CN653116_EGC00310
27 >CN652370_EGC00310
27 >CN651805_EGC00310
27 >CN651896_EGC02905
27 >CN652336_EGC03058
27 >CN653011_EGC00310
27 >CN651657_EGC00310
27 >CN651921_EGC03058
27 >CN652259_EGC03058
27 >CN651952_EGC03058
27 >CN653214_EGC03058
27 >CN652849_EGC03058
27 >CN652196_EGC03058
27 >CN653212_EGC03058
27 >CN652908_EGC03058
27 >CN652101_EGC03058
27 >CN651620_EGC00310
27 >CN649235_EGC02674
27 >CN648921_EGC00310
27 >CV679448_EGC00466
27 >CV678798_EGC00310
27 >CN652114_EGC03058
27 >CN648932_EGC00310
27 >CN648907_EGC00310
27 >CN653282_EGC03058
27 >CN648904_EGC00310
27 >CN648901_EGC00466
27 >CN652223_EGC02905
27 >CN650357_EGC02674
EST constituents of ClusB Contigs:
1 >CN651814_EGC03058
1 >CN651828_EGC03058
2 >CN652173_EGC03058
2 >CN653661_EGC03058
3 >CN653074_EGC03306
3 >CN653128_EGC03306
4 >CN653163_EGC00946
4 >CN649557_EGC02980
5 >BI244203_EGC00460
5 >CN649597_EGC00460
5 >CN653134_EGC00460
5 >CN653189_EGC00460
6 >CN652306_EGC00281
6 >CN650218_EGC00281
6 >CN652303_EGC00281
6 >BF643192_EGC00281
7 >BQ173621_EGC01119
7 >CN653569_EGC04995
7 >CN653575_EGC04995
7 >CN653577_EGC04995
7 >CN653735_EGC05067
7 >CN651919_EGC03370
7 >CN651899_EGC03370
7 >CN651900_EGC03619
8 >CN650165_EGC02956
8 >CN653154_EGC02956
8 >CN652393_EGC02956
8 >CN650216_EGC01002
8 >CN652053_EGC01002
8 >BQ173401_EGC01002
8 >CN648915_EGC01002
8 >CN649156_EGC01002
8 >CN652214_EGC01002
8 >CN652213_EGC01002
8 >CN652361_EGC01002
8 >CN652851_EGC01002
8 >BQ173625_EGC01002
8 >CN650192_EGC01002
8 >CN650522_EGC01002
8 >CN649697_EGC01002
8 >CN649514_EGC02956
8 >CN653126_EGC02956
9 >CN650548_EGC00637
9 >BQ172920_EGC00637
9 >BQ173632_EGC00637
9 >BQ172921_EGC00637
9 >CN649767_EGC00637
9 >CN649063_EGC02731
9 >CN649911_EGC02731
9 >CN653122_EGC02731
9 >CN652931_EGC02731
9 >CN653191_EGC00637
9 >CN652100_EGC00637
9 >CN652841_EGC00637
9 >CN653101_EGC00637
9 >CN650591_EGC00637
9 >CN649765_EGC00637
9 >CN649492_EGC00637
9 >CN648998_EGC00637
9 >BI244353_EGC00637
9 >CN649877_EGC00637
9 >CN650133_EGC00637
9 >CN652369_EGC00637
9 >CN650389_EGC00637
10 >CN651174_EGC02791
10 >CN649219_EGC02791
10 >CV679395_EGC00460
10 >CN651410_EGC02791
10 >CN651050_EGC02791
10 >CN649224_EGC02791
10 >CV680573_EGC01005
10 >CN651404_EGC02791
10 >CN651105_EGC02791
10 >CN649182_EGC02791
10 >CN652653_EGC02791
10 >CN652787_EGC02791
10 >CN652729_EGC02791
10 >CN651074_EGC02791
10 >CN652576_EGC02791
10 >CN650952_EGC02791
10 >CN652571_EGC02791
10 >CN651370_EGC02791
10 >CV679241_EGC00460
10 >CN649225_EGC02791
10 >CV678701_EGC00460
10 >CV680296_EGC00460
10 >BQ173571_EGC00351
10 >BQ173562_EGC01087
10 >BI244484_EGC00120
10 >BI244546_EGC00120
10 >BQ173728_EGC00637
10 >BQ173459_EGC01034
EST Singletons in ClusB:
>BI244261_EGC00310
>CN649104_EGC00310
>CN649820_EGC00310
>CN652311_EGC00310
>CN653658_EGC00310
>CN649836_EGC03058
>CN653519_EGC03058
>CN649498_EGC02905
>CN649310_EGC02791
>CN652706_EGC02791
>BI244201_EGC00351
>CN648936_EGC00351
>CN650191_EGC00637
>CN649468_EGC00460
>CV678925_EGC00460
>BI244304_EGC00606
>CN650032_EGC03247
>CN649040_EGC02716
>BQ173408_EGC01005
>BQ173432_EGC01005
>BQ173675_EGC01005
>CN649902_EGC01005
>CV680348_EGC01005
>CN649685_EGC00120
>CV678147_EGC01034
>CV678342_EGC01034
>CV679754_EGC01034
>CN651756_EGC03111
>CN650385_EGC03408
>CN650925_EGC03650
>CN652430_EGC03650
>CN650605_EGC00347
>BQ173535_EGC00293
>CN649158_EGC00873
>CN650416_EGC03428
>CN650739_EGC03428
>CN652136_EGC03626
>BQ173307_EGC00946
>CN651834_EGC04193
>CN653169_EGC04193
>CN650816_EGC03606
>CN649055_EGC02725
>CN650872_EGC03627
>BQ173341_EGC00968
>BQ173616_EGC01116
>CN653257_EGC04857
>CN650137_EGC03301
>CV680532_EGC02278
>CN649959_EGC03209
>CN650909_EGC03642
>CN650396_EGC03415
>CN653155_EGC02972
>BI244211_EGC00468
>CN650849_EGC00468
>CN649623_EGC03017
>CN649540_EGC02970
>CN650581_EGC03500
